# Supplementary material for: A chaperonin BnaC01.CCT8 contributes to silique length and seed weight by affecting auxin and jasmonic acid signalling in Brassica napus
Source: Plant Biotechnol J. 2025 Jun 18;23(9):3934–48. doi: 10.1111/pbi.70184 (PMC12392976; doi:10.1111/pbi.70184)
Supplement: Supplementary file 2 — Table S1 The primers used in this study. Table S2 The basic data of the RNA‐seq analysis. Table S3 The fold change and q‐value of DEGs when comparing NIL‐ssl to NIL‐9D290 in silique walls and seeds at various developmental stages. Table S4 The 81 SNPs of BnaC01.CCT8 in rapeseed germplasm resources based on BnVIR. [file PBI-23-3934-s002.xlsx]

## Sheet: Supplementary table S1
Supplementary table S1 The primers used in this study
Primer name	Primer Sequence（5'-3'）	Notion
S5666-F1	GAAGGTGACCAAGTTCATGCTTCTCAGTCTTGTCCATTTGCTATTTT	Primers of eight KASP markers
S5666-F2	GAAGGTCGGAGTCAACGGATTTCTCAGTCTTGTCCATTTGCTATTTC
S5666-R	GCAGAGGCACGGAACCGA
S5682-F1	GAAGGTGACCAAGTTCATGCTCGTAACTATCTATCACTTTTGACCCC
S5682-F2	GAAGGTCGGAGTCAACGGATTCGTAACTATCTATCACTTTTGACCCA
S5682-R	GAAGAATTACAGCTGCTATTTCGA
S5703-F1	GAAGGTGACCAAGTTCATGCTATCTGGTTAAATTAGTCGGTCGGA
S5703-F2	GAAGGTCGGAGTCAACGGATTATCTGGTTAAATTAGTCGGTCGGG
S5703-R	GGCAACTTTCATCCCCTTTGAGA
S5732-F1	GAAGGTGACCAAGTTCATGCTGTGTTAGGCACAACCAAAGTCA
S5732-F2	GAAGGTCGGAGTCAACGGATTGTGTTAGGCACAACCAAAGTCG
S5732-R	CACTGCTCATGTATAATACTCAGACTAAC
S5735-F1	GAAGGTGACCAAGTTCATGCTGATAATTATCGACACTGACAGCATGGC
S5735-F2	GAAGGTCGGAGTCAACGGATTGATAATGATCGACATGGACAGCATGCG
S5735-R	TACCCAGTTATGTCAAGCTAGTTACAGG
S5749-F1	GAAGGTGACCAAGTTCATGCTCGCGGAGAGGACGACCCAT
S5749-F2	GAAGGTCGGAGTCAACGGATTCGCGGAGAGGACGACCCAG
S5749-R	CAGAGAACCATCGATACAGGGCTCA
S5767-F1	GAAGGTGACCAAGTTCATGCTGCTTTTTGCTTGTTTCAATCGAG
S5767-F2	GAAGGTCGGAGTCAACGGATTGCTTTTTGCTTGTTTCAATCGAT
S5767-R	CCAATACATGTCATCTTATTTTACGG
S5775-F1	GAAGGTGACCAAGTTCATGCTGGCTGCAACGAAGCACGC
S5775-F2	GAAGGTCGGAGTCAACGGATTGGCTGCAACGAAGCACGT
S5775-R	AGCACCGTCGATGAACATCCAAC
qBnaC01G0509300ZS-F	TCTGGGTTACGTTGATTCCATATCT	qRT-PCR primers of BnaC01.CCT8
qBnaC01G0509300ZS-R	CTTCCACGCAAAACCACTGTA
qBnaC02.ACTION7-F	TGTTCCCTGGAATTGCTGACCGTA	qRT-PCR primers of BnaC02.ACTION7
qBnaC02.ACTION7-R	TGCGACCACCTTGATCTTCATGCT
qAtCCT8-F	TCTCCACCATTACTCGCACCTC	qRT-PCR primers of AtCCT8
qAtCCT8-R	TCGAGCTCATTCACTATAGTAGCAG
qAtSAND-F	AACTCTATGCAGCATTTGATCCACT	qRT-PCR primers of AtSAND
qAtSAND-R	TGATTGCATATCTTTATCGCCATC
qBnaC02G0250300ZS-F	GATACGTGGTTGTGATCTAATGAGT	qRT-PCR primers of BnaC02.TAA1
qBnaC02G0250300ZS-R	TTGACAAAGCTGCGTCGAACC
qBnaC01G0181500ZS-F	GATCTTCTTCTTTGTCTTCAGCATC	qRT-PCR primers of BnaC01.TAR2
qBnaC01G0181500ZS-R	CCATTGTTGTCATATGACCCATTTC
qBnaC07G0355900ZS-F	CGACGGCGGCTTGTCTCAG	qRT-PCR primers of BnaYUC6s
qBnaC07G0355900ZS-R	GAATTGCTTTGGAAGGTGGAGACTA
qBnaC02G0508000ZS-F	TCGGTAATACTAGAGAGATCAAACTGC
qBnaC02G0508000ZS-R	GTGGTCGGGAAAGGGTAT
qBnaC09G0243200ZS-F	CTACGACTTTTCCGGCGACTC	qRT-PCR primers of BnaMYC2s
qBnaC09G0243200ZS-R	ATGGTACTCCGGTTCTCATTCT
qBnaC08G0104600ZS-F	GCCGTCGTACGATTTCTCAAGC
qBnaC08G0104600ZS-R	GGAATCGATCTCTGTTTAGGCTTCC
qBnaA05G0323000ZS-F	GCAAGCACTGATTGAAGGGACA
qBnaA05G0323000ZS-R	TGCCTTGTCTTCTTCTCCTTTGTAATAC
qBnaC05G0337700ZS-F	ACAAGCACTGATTGAAGGGACG
qBnaC05G0337700ZS-R	TGCCTTGTCTTCTTCTCCTTTGTAATAA
qBnaA09G0560100ZS-F	GAACGTTGAGGAAAATCGCGTCTAA	qRT-PCR primers of BnaA9.CYP78A9
qBnaA09G0560100ZS-R	GCTGCTCTGTTTCTCGAGACAT
qBnaA05G0048300ZS-F	TGGAACCGTAAGTGTAGATGCGTA	qRT-PCR primers of BnaA05.DAD1
qBnaA05G0048300ZS-R	CATCGGAACTGTGATCTTGGTTTAGC
qBnaA02G0155800ZS-F	AGAGTCTTGGGACTCATCCTCC	qRT-PCR primers of BnaA02.SE
qBnaA02G0155800ZS-R	GTCTTTAGCTGATTCAGAAGCAGCA
qBnaC04G0611800ZS F	GTGGACCTGCATGGGGCAAAT	qRT-PCR primers of BnaC4.EOD3
qBnaC04G0611800ZS-R	GTCTGCGATTCGGCGGTG
qBnaC07G0531500ZS-F	GAAGGAGAGGCAAGTGGCAACTA	qRT-PCR primers of BnaC7.ROT3
qBnaC07G0531500ZS-R	CGTAGGCATCGTTTCCTCTCCG
qBnaA09G0559300ZS-F	GATGCTAAAGGCAGAGCATGAC	qRT-PCR primers of BnaA9.ARF18
qBnaA09G0559300ZS-R	TTGGTTCAACAATTGGTGGATCAAG
MpGUS5093-F	TTGACTCCATGTCGACGGATCCGCCTAATCTGAATGGTGGAGAC	Primers for constructing GUS vectors
MpGUS5093-R	GTGGACTCCTCTTAGAATTCCTTCTTTCTCCGATTGAGATCTATAAGGCTTAG
SV-F	GAATCTAATGTGCTCGATCTGATG	Primers for SV identification.
SV-R	CGGAACCACTCTCAACCAATT

## Sheet: Supplementary Table S2
Supplementary table S2 The basic data of the RNA-seq analysis
Sample	Stage	Total Clean Bases (Gb)	Clean Reads Ratio (%)	Clean Reads Q20 (%)	Clean Reads Q30 (%)	Total Mapping(%)	Uniquely Mapping(%)
L3A1	silique walls at 3 DAF from NIL-9D290	6.76	95.59	97.82	93.1	96.39	91.08
L3A2	silique walls at 3 DAF from NIL-9D290	6.73	95.08	97.81	93.08	96.05	90.63
L3A3	silique walls at 3 DAF from NIL-9D290	6.79	95.97	97.77	92.89	96.56	91.11
L3B1	silique walls at 3 DAF from NIL-ssl	6.78	95.8	98.15	92.94	96.04	90.47
L3B2	silique walls at 3 DAF from NIL-ssl	6.78	95.8	97.94	93.46	96.07	90.59
L3B3	silique walls at 3 DAF from NIL-ssl	6.25	96.35	97.38	91.62	96.13	90.88
L7A1	silique walls at 7 DAF from NIL-9D290	6.83	96.57	98.12	92.9	96.34	90.81
L7A2	silique walls at 7 DAF from NIL-9D290	6.79	95.89	97.64	92.48	96.48	91.08
L7A3	silique walls at 7 DAF from NIL-9D290	6.77	96.12	97.81	93.03	96.23	90.67
L7B1	silique walls at 7 DAF from NIL-ssl	6.8	96.02	97.77	92.91	96.15	90.65
L7B2	silique walls at 7 DAF from NIL-ssl	6.79	95.93	97.65	92.53	95.93	90.46
L7B3	silique walls at 7 DAF from NIL-ssl	6.83	96.48	97.7	92.73	96.41	90.89
L14A1	silique walls at 14 DAF from NIL-9D290	6.82	96.31	97.67	92.59	95.73	90.73
L14A2	silique walls at 14 DAF from NIL-9D290	6.59	96.61	97.7	92.68	96.06	91.02
L14A3	silique walls at 14 DAF from NIL-9D290	6.63	95.8	97.75	92.83	95.83	90.74
L14B1	silique walls at 14 DAF from NIL-ssl	6.8	96.14	97.75	92.87	96.02	90.83
L14B2	silique walls at 14 DAF from NIL-ssl	6.29	96.45	97.8	92.97	96.14	90.92
L14B3	silique walls at 14 DAF from NIL-ssl	6.59	96.65	97.65	92.52	96.17	91.03
L21A1	silique walls at 21 DAF from NIL-9D290	6.8	96.06	97.81	93.01	96.11	91.05
L21A2	silique walls at 21 DAF from NIL-9D290	6.78	95.85	97.69	92.68	96.27	91.15
L21A3	silique walls at 21 DAF from NIL-9D290	6.42	96.57	97.61	92.35	96.18	91.24
L21B1	silique walls at 21 DAF from NIL-ssl	6.78	96.17	97.58	92.24	95.98	91.14
L21B2	silique walls at 21 DAF from NIL-ssl	6.79	95.93	97.66	92.53	95.79	90.92
L21B3	silique walls at 21 DAF from NIL-ssl	6.64	93.77	97.56	93.09	96.77	91.82
S14A1	seeds at 14 DAF from NIL-9D290	6.66	96.35	97.93	93.42	96.43	91.1
S14A2	seeds at 14 DAF from NIL-9D290	6.55	96.51	97.54	92.12	96.36	91.28
S14A3	seeds at 14 DAF from NIL-9D290	6.31	96.78	97.69	92.62	96.45	91.31
S14B1	seeds at 14 DAF from NIL-ssl	6.79	92.56	97.74	93.64	96.59	91.01
S14B2	seeds at 14 DAF from NIL-ssl	6.74	88.71	98.1	94.73	96.04	90.06
S14B3	seeds at 14 DAF from NIL-ssl	6.58	96.61	97.72	92.78	96.13	90.81
S21A1	seeds at 21 DAF from NIL-9D290	6.56	96.43	97.65	92.53	96.67	91.9
S21A2	seeds at 21 DAF from NIL-9D290	6.65	97.49	97.65	92.62	96.63	91.92
S21A3	seeds at 21 DAF from NIL-9D290	6.65	97.58	97.5	92.02	97.06	92.39
S21B1	seeds at 21 DAF from NIL-ssl	6.62	97.1	97.83	93.1	96.59	91.86
S21B2	seeds at 21 DAF from NIL-ssl	6.56	96.26	97.82	93.05	96.77	91.95
S21B3	seeds at 21 DAF from NIL-ssl	6.39	97.26	97.83	93.08	96.92	92.13
S28A1	seeds at 28 DAF from NIL-9D290	6.64	97.36	97.69	92.69	97.18	91.32
S28A2	seeds at 28 DAF from NIL-9D290	6.47	97.07	97.8	93	97.05	91.03
S28A3	seeds at 28 DAF from NIL-9D290	6.75	96.32	97.78	92.92	96.53	91.18
S28B1	seeds at 28 DAF from NIL-ssl	6.59	96.65	97.55	92.22	96.57	90.17
S28B2	seeds at 28 DAF from NIL-ssl	6.88	97.2	97.99	92.38	97.06	89.97
S28B3	seeds at 28 DAF from NIL-ssl	6.81	96.18	97.75	92.84	96.53	90.4
Clean reads were mapped to the reference genome ‘ZS11v0’ (Song et al., 2020). DAF: days after flowering

## Sheet: Supplementary Table S3
Supplementary Table S3 The fold change and q-value of DEGs when comparing NIL-ssl to NIL-9D290 in silique walls and seeds at various developmental stages
Gene ID	log2 (L3B / L3A)	Qvalue (L3B / L3A)	log2 (L7B / L7A)	Qvalue (L7B / L7A)	log2 (L14B / L14A)	Qvalue (L14B / L14A)	log2 (L21B / L21A)	Qvalue (L21B / L21A)	log2 (S14B / S14A)	Qvalue (S14B / S14A)	log2 (S21B / S21A)	Qvalue (S21B / S21A)	log2 (S28B / S28A)	Qvalue (S28B / S28A)
BnaA01G0000100ZS	0.635786	0.954287	2.91895	0.59345					3.35825	2.28169e-22	0.965448	0.97104
BnaA01G0000200ZS	-0.217211	0.946614	-0.155899	0.948707	-0.0303152	0.978965	-0.354344	0.782036	-1.00214	0.0133303	-0.252118	0.915317	-0.137231	0.993974
BnaA01G0000500ZS	0.839484	0.753283	0.677418	0.948707	-0.168022	0.967084	1.65204	0.682301	3.69485	0.00282613	0.997388	0.959679	0.309882	0.993974
BnaA01G0000600ZS	-0.395429	0.255121	-0.354313	0.378309	-0.85583	0.000641636	-0.866842	0.00144419	-1.41435	1.99159e-06	-0.56437	0.00951847	-0.343048	0.612487
BnaA01G0000700ZS	0.146547	0.955147	0.248155	0.948707	0.46674	0.81864	0.0797901	0.991134	-1.96678	2.1004e-14	-0.0884046	0.97104	0.287656	0.993974
BnaA01G0001000ZS	-0.510768	8.9405e-05	-0.20888	0.175883	-0.198682	0.260448	0.735986	0.947622	-1.34878	6.2214e-20	0.294848	0.97104	0.688415	0.993974
BnaA01G0001500ZS	-0.5969	0.036893	-0.279981	0.644946	0.232445	0.626001	-1.45996	0.325801	-1.43776	9.40871e-10	-1.56033	0.588303	-1.47833	0.884766
BnaA01G0001800ZS	0.146547	0.955147	0.248155	0.948707	0.46674	0.81864	0.0797901	0.991134	-1.96678	2.1004e-14	-0.0884046	0.97104	0.287656	0.993974
BnaA01G0001900ZS	-0.395429	0.255121	-0.354313	0.378309	-0.85583	0.000641636	-0.866842	0.00144419	-1.41435	1.99159e-06	-0.56437	0.00951847	-0.343048	0.612487
BnaA01G0002000ZS	0.364849	0.577446	0.567294	0.176916	0.736757	0.0468052	0.551768	0.301429	1.01545	0.00024436	0.673668	0.0340544	0.343839	0.903341
BnaA01G0002200ZS	-0.217211	0.946614	-0.155899	0.948707	-0.0303152	0.978965	-0.354344	0.782036	-1.00214	0.0133303	-0.252118	0.915317	-0.137231	0.993974
BnaA01G0002900ZS	-0.803668	4.56922e-06	-1.42373	1.01474e-19	-2.30375	7.5093e-44	-2.21847	4.13182e-41	-2.59854	5.58538e-38	-1.55563	3.0439e-39	-1.90904	7.09356e-25
BnaA01G0003000ZS	0.444411	0.000808681	0.329223	0.00653039	1.26013	3.42592e-13	1.7758	9.52773e-25	0.14424	0.920178	1.24465	0.000165383	0.569485	0.185682
BnaA01G0003100ZS	-2.80345	0.528473	4.58078	0.685375	0.0769373	0.990759	-1.82757	0.405381	1.18138	2.26747e-08	-0.674883	0.97104	1.06818	0.993974
BnaA01G0003200ZS	-0.0445685	0.988002	0.236432	0.948707	-0.354508	0.872169	-0.314367	0.954723	2.17342	0.0178553	0.105669	0.97104	-0.354635	0.971453
BnaA01G0003300ZS	-0.568746	0.335904	0.629978	0.446906	0.146862	0.892457	0.591934	0.468939	-1.3707	1.98924e-05	0.352359	0.833907	0.0332545	0.994481
BnaA01G0004300ZS	0.0671188	0.954287	-0.511052	0.283746	-0.365447	0.3926	0.558465	0.373024	1.20212	1.87196e-07	0.575555	0.118472	-0.357989	0.814247
BnaA01G0004500ZS	-0.306199	0.0514857	-0.255967	0.131387	0.266684	0.105611	0.309903	0.405021	0.471992	0.132534	1.14306	1.24905e-18	0.148867	0.993974
BnaA01G0004600ZS					0.0769371	0.990759	0.912089	0.954723			1.48621	7.64235e-06	-0.555894	0.879733
BnaA01G0004700ZS	-1.32282	8.77213e-15	-1.52405	4.90086e-14	-1.30595	2.73561e-12	-0.484984	0.0480468	-3.5842	4.26583e-16	-0.209416	0.13995	-0.255092	0.499193
BnaA01G0004900ZS	0.161632	0.920773	-0.0926173	0.948707	-0.124575	0.880245	0.273764	0.792012	-1.13805	0.00258159	-0.232091	0.869473	-0.389006	0.845017
BnaA01G0005400ZS	-0.274408	0.355504	-0.478111	0.0442726	-0.165787	0.728871	-0.206626	0.822084	-1.96231	7.40003e-13	-0.0756652	0.97104	0.0167054	0.994481
BnaA01G0005900ZS									2.49125	0.00229857	2.44317	0.952795	0.0826224	0.994481
BnaA01G0007600ZS	1.56241	0.0178799	0.276827	0.895629	2.25302	1.25904e-07	0.106295	0.954723	-2.44892	0.000750955	-0.54064	0.0287159	-0.0873407	0.993974
BnaA01G0007900ZS	-0.573406	0.256987	-1.0367	0.00136345	-2.73916	1.30043e-35	-0.565121	0.335237	-0.539345	0.000417829	0.072809	0.97104	0.317217	0.235164
BnaA01G0008000ZS	0.18364	0.959357	0.0896584	0.981988	-1.576	0.0904	-2.27295	0.0038586	-2.06713	0.0155464	-1.92898	0.0201002	-0.727759	0.993974
BnaA01G0008100ZS	0.0164859	0.978327	-0.222208	0.396142	-1.11882	1.12767e-19	-0.284659	0.310453	-0.857575	8.90081e-06	0.0902369	0.937327	-0.0544107	0.993974
BnaA01G0008200ZS	-0.347782	0.0877776	-0.457331	0.0861732	-1.1697	1.10825e-10	-0.193378	0.848851	-1.79565	4.38865e-24	-0.00782995	0.999978	-0.17118	0.993974
BnaA01G0008600ZS	-1.27882	0.218805	2.34843	0.00187521	-0.0518637	0.935941	1.36536	0.00076389	6.63049	2.2972e-06	0.021029	0.999978
BnaA01G0008700ZS	0.246609	0.886279	1.31214	2.42334e-08	0.41162	0.0788533	1.89782	9.53135e-10	1.90804	0.0168291	-1.66371	0.12884	1.89939	0.993974
BnaA01G0009000ZS	0.116021	0.69443	0.0399584	0.948707	0.574683	1.502e-07	0.220369	0.39659	-1.18598	7.83829e-14	-0.235863	0.0930499	0.213822	0.77294
BnaA01G0009300ZS	-1.24428	0.129799	0.111239	0.948707	-1.48592	0.000424921	-1.11151	0.0995199	-4.58858	9.46599e-45	-3.00857	3.56216e-36	-2.76826	3.37758e-07
BnaA01G0009500ZS	-0.024485	0.992219	0.336351	0.771211	-0.237171	0.713341	0.798276	0.103514	1.20081	0.00019566	0.316119	0.553049	0.105251	0.993974
BnaA01G0009700ZS	-0.720596	0.000288273	-0.851719	0.000107417	-1.8164	1.38992e-24	-1.87307	4.18687e-24	-0.322996	0.412691	-0.674813	0.0177633	-0.494654	0.495001
BnaA01G0010700ZS	-0.0854144	0.954287	-0.366289	0.586364	-1.15085	0.000303584	-1.13907	0.00138918	-1.07665	0.00535242	-0.408199	0.726722	-0.365885	0.966058
BnaA01G0010900ZS	-0.254875	0.954287	-0.4333	0.948707	-2.01492	0.00776665	-1.43896	0.561834	2.74022	0.659317	-0.00592203	0.999978	-0.855377	0.993974
BnaA01G0011100ZS	0.191093	0.220988	-0.124338	0.38954	0.122423	0.465591	-0.381117	0.141954	-1.00284	3.942e-06	-1.09058	2.17478e-08	-0.523939	0.281401
BnaA01G0011700ZS	3.95275	0.209173	-0.612379	0.948707	3.6592	0.0331727			0.884876	0.895056
BnaA01G0012400ZS	0.750146	0.670814	2.67998	0.0417134	0.425686	0.800686	0.244719	0.954723	5.33664	5.70512e-18			1.61098	0.993974
BnaA01G0012600ZS	-0.619327	0.383946	-0.875169	0.4683	-2.0013	0.0355546	-0.903501	0.932807	0.750585	0.792329	-0.0471715	0.993562	-0.788086	0.985821
BnaA01G0012700ZS	-0.830744	0.0515481	-2.1069	0.0166418	-2.35845	0.0144353	-1.46165	0.632586	0.594883	0.478056	-0.149589	0.97104	-0.274722	0.865347
BnaA01G0013100ZS	-0.0783648	0.954287	-0.0959171	0.948707	-0.0862614	0.932428	-0.315366	0.87296	1.14947	0.0211591	-0.204911	0.97104	-0.200446	0.993974
BnaA01G0013500ZS	-0.379328	0.0212663	-0.22095	0.122781	-0.452815	0.00329567	-1.11381	3.12321e-15	0.104212	0.692185	-1.21263	6.025e-20	-0.708618	0.0174861
BnaA01G0013600ZS	-0.945007	0.37165	0.253703	0.886093	0.660437	0.56175	1.52397	0.880096	1.14639	7.17949e-08	-0.188552	0.787214	0.517604	0.439681
BnaA01G0014100ZS	-0.114159	0.95039	-0.18196	0.948707	-1.5872	0.0036158	-0.249225	0.954723	0.832182	0.00812894	0.578626	0.0018794	-0.0558083	0.993974
BnaA01G0014300ZS	0.0688522	0.971169	-0.0389963	0.991935	-1.17549	0.0111471	-0.906379	0.622885	0.812468	0.303485	0.0526304	0.999978	-0.341392	0.993974
BnaA01G0014400ZS	-0.701191	0.17192	-0.315434	0.794354	-0.9683	0.00871496	-1.34612	0.00057674	-0.868653	0.0150489	-0.669652	0.212591	-0.253126	0.993974
BnaA01G0014500ZS	-0.871158	0.954287	3.20262	0.687725					1.12271	8.47514e-17	1.84405	0.97104
BnaA01G0014600ZS	-1.88316	9.6104e-05	-1.04305	0.122207	-1.24934	0.168904	-1.68807	0.590516	0.439199	0.449281	0.871048	2.00469e-06	0.0520314	0.993974
BnaA01G0014700ZS	-1.64958	0.00942549	0.0401126	0.971931	-0.173954	0.927306	-0.0601982	0.996907	0.948973	0.000168704	-0.958106	0.97104
BnaA01G0015000ZS	-1.77346	0.95039	1.34726	0.788965	0.264175	0.900327	1.43563	0.14821	-2.47311	0.000963262	-1.43829	0.648471	-0.192104	0.993974
BnaA01G0015100ZS	-1.03706	0.914663	2.40965	0.497209	0.0410806	0.990759	-0.754926	0.899138	2.77394	7.79244e-42	0.295235	0.405672	-0.0678243	0.993974
BnaA01G0015200ZS	0.0019418	0.996564	-0.290617	0.503916	-0.0453005	0.930725	-0.371988	0.518823	2.99075	0.0107571	-0.958106	0.97104	0.106409	0.994481
BnaA01G0015400ZS	0.629913	0.00867787	0.346564	0.0612316	1.76256	2.97661e-29	0.601664	0.00136831	2.4343	4.5437e-25	1.1553	1.09592e-30	0.669001	0.0439874
BnaA01G0015500ZS	0.685082	0.172245	0.253556	0.632958	1.50322	1.12809e-11	0.694867	0.0199653	2.96742	4.4263e-31	1.40207	1.01981e-16	0.255644	0.993974
BnaA01G0016200ZS	0.456827	0.073422	-0.0388267	0.960835	-1.96807	1.35759e-11	-1.37521	0.0182699	-2.42912	0.00505397	-0.17015	0.97104	0.251157	0.993974
BnaA01G0016400ZS	-1.01991	6.26543e-06	-0.529852	0.0581144	-0.0140531	0.977806	-1.52153	3.14222e-32	-1.18667	2.52714e-10	-0.899859	5.31268e-11	-0.842309	0.00691564
BnaA01G0016900ZS	0.0955825	0.954287	-0.12545	0.928959	0.0988711	0.927306	-0.101304	0.954723	2.58017	1.17891e-05	0.0986047	0.97104	0.274383	0.993974
BnaA01G0017000ZS	1.83846	0.0986662	6.01273	0.00117484	1.40413	0.342817	7.34605	5.63437e-07	0.416206	0.849723	-1.27903	0.75163	-0.343986	0.993974
BnaA01G0017200ZS	0.257789	0.820361	0.643194	0.121361	1.05535	0.000327189	0.293648	0.793792	-1.80631	3.11972e-08	0.0726179	0.97104	-0.384479	0.875107
BnaA01G0017500ZS	-0.245027	0.954287	0.29357	0.948707	0.47827	0.57819	0.0513543	0.996474	1.80853	1.12012e-05	0.656045	0.575197	0.573296	0.993974
BnaA01G0018000ZS	-2.36397	0.856045	2.47241	0.886093	-0.822572	0.927306			5.06644	0.000124901
BnaA01G0018100ZS	0.148943	0.754689	-0.353654	0.104787	-0.253918	0.309966	-0.196319	0.748112	-2.36622	1.49169e-05	-0.235437	0.938335	0.300662	0.959565
BnaA01G0018600ZS	-0.365863	0.516712	1.93447	0.000484954	0.288874	0.290805	-0.165601	0.954723	0.394469	0.0615634	-0.198304	0.97104	-0.815965	0.993974
BnaA01G0019300ZS	-0.423609	0.741712	-0.376663	0.943621	-2.41518	0.000755507	-0.850812	0.935509	-1.21861	0.120997	1.67775	0.633278	1.09856	0.993974
BnaA01G0019700ZS	0.578382	0.563784	2.12726	0.0306529	1.57155	0.0317389	2.87693	0.0149396	-1.53824	9.82495e-10	-0.354061	0.57449	0.929294	0.845332
BnaA01G0019800ZS	0.504179	0.954287	4.38205	0.0390319	4.10321	0.130184	-0.931079	0.954723	2.32507	1.13477e-22	-0.293778	0.97104	-0.875111	0.993974
BnaA01G0020200ZS	0.682991	0.0245139	1.0135	0.000149307	0.496585	0.0913252	0.277715	0.727204	0.0118368	0.988008	0.498399	0.0974958	0.239051	0.993974
BnaA01G0020300ZS					-0.884847	0.927306			-3.13283	0.000844494	0.965448	0.97104
BnaA01G0020500ZS	0.535489	0.813724	0.715858	0.478678	1.90229	0.00117036	2.037	0.00204718	2.49652	2.13417e-08	1.31155	0.283994	0.557216	0.993974
BnaA01G0020600ZS	-0.967393	0.545452	0.0129002	0.996713	-0.646255	0.142128	-0.917971	0.674533	2.59014	2.81689e-61	0.259233	0.97104	0.655153	0.993974
BnaA01G0020900ZS	-0.356813	0.536966	-0.0259241	0.984933	-0.218459	0.717922	-0.966634	0.0488549	-1.66923	0.00142024	-0.7211	0.314631	0.0233706	0.994481
BnaA01G0021100ZS	0.185561	0.873199	-0.164672	0.919821	-0.309867	0.398923	0.268557	0.678193	-1.25835	0.00142261	-0.0875626	0.97104	-0.7517	0.788293
BnaA01G0021400ZS	0.679564	0.872855	-0.100474	0.988462	-3.34893	0.00475395	-2.73784	0.0610515	-1.60498	0.306975	-3.58946	0.219709	-3.51648	0.741501
BnaA01G0021500ZS	-1.91231	7.29903e-15	-1.24855	0.0184185	-3.65129	5.2726e-15	-2.27134	0.00731785	-4.2426	3.39288e-21	-0.249506	0.97104	0.288917	0.993974
BnaA01G0021700ZS	-0.0709408	0.992219	3.41954	0.165879	1.31124	0.506384	0.27465	0.954723	2.5523	9.68395e-08	-2.365	1.55867e-13	0.225581	0.993974
BnaA01G0021900ZS	-0.18837	0.944925	-0.25902	0.91251	-1.15598	0.0101274	-0.233032	0.925882	0.331848	0.498198	-0.570485	0.640055	-0.514484	0.993974
BnaA01G0022200ZS	-0.339926	0.0743056	-0.247303	0.330974	-0.805836	5.52419e-07	-0.976154	4.19676e-06	-1.10733	1.51279e-07	-0.305221	0.642286	-0.539491	0.505666
BnaA01G0022400ZS	1.31442	0.848011	3.69017	0.349096	0.05174	0.991376	2.78841	0.82265	4.84975	0.0131273	0.965448	0.97104
BnaA01G0022500ZS	-0.229319	0.95543	1.44205	0.806412	1.91042	0.588723	2.40915	0.779475	5.03418	0.00641423
BnaA01G0022600ZS	-0.468628	0.712403	-0.280831	0.944389	-0.653305	0.473223	-2.00343	0.0121552	1.18752	0.275504	-0.413679	0.955079	-0.127593	0.993974
BnaA01G0023000ZS	0.463981	0.189419	-0.10517	0.944108	1.08534	3.96382e-07	0.209247	0.877682	3.49609	9.44166e-05	0.965448	0.97104
BnaA01G0023200ZS	-0.0579503	0.963288	0.000823679	0.998771	0.765665	0.00545495	1.456	2.08486e-12	-2.91234	1.79909e-05	-0.0791032	0.989475	0.113978	0.994481
BnaA01G0023300ZS	-0.481615	0.000525206	-0.646628	1.98875e-06	-1.87642	1.2493e-46	-1.03857	7.26475e-10	-1.03451	2.69707e-08	-0.1565	0.486759	0.347577	0.502069
BnaA01G0023600ZS	0.29952	0.332755	-0.366319	0.255335	-1.15047	2.88284e-09	-1.41818	1.137e-10	0.222749	0.895056	-0.46406	0.952795	-0.0944544	0.993974
BnaA01G0023800ZS	-1.50113	0.744437	-2.41732	0.894732	-3.10263	0.445399	-1.01146	0.954723	-3.52332	0.0301583	-0.375476	0.97104	-2.81971	0.806348
BnaA01G0023900ZS	0.0125721	0.991063	-0.320429	0.214185	0.459705	0.0561879	-0.75086	8.70984e-07	3.21339	4.76437e-30	0.582003	0.520052	0.565826	0.0227373
BnaA01G0024200ZS	-0.713381	2.0488e-05	-0.581487	0.0215497	-1.43467	4.40901e-10	-0.524867	0.120719	-0.984455	6.78059e-09	-0.0989257	0.941744	-0.176025	0.936561
BnaA01G0025400ZS	0.437056	0.283041	1.00253	3.09231e-09	0.437383	0.144063	-0.143864	0.954723	2.49137	1.59088e-16	-0.191411	0.959847	-1.50288	0.005957
BnaA01G0025600ZS	-0.377215	0.5747	-0.278716	0.768798	-0.38044	0.413321	-0.688355	0.161889	-1.05554	0.00839606	-0.849132	0.173953	0.348087	0.993974
BnaA01G0025800ZS	-1.00655	0.0116266	-0.188951	0.902607	-0.548489	0.0416786	-1.43093	0.0253796	-2.1779	0.338138	0.965448	0.97104
BnaA01G0026100ZS	0.05985	0.954287	-0.268868	0.586585	0.0119954	0.990759	-0.144837	0.827354	-3.82586	5.87656e-07	-0.336488	0.0506941	-0.186305	0.993974
BnaA01G0026400ZS	-0.166446	0.750186	-0.405112	0.2536	-0.684554	0.00265591	0.00932877	0.996907	-1.81845	6.75146e-19	0.00211083	0.999978	0.212381	0.98611
BnaA01G0026700ZS	-0.264035	0.852803	0.164401	0.948707	-0.376443	0.458916	-0.571845	0.253868	1.69192	1.03984e-29	-0.204325	0.668499	0.249689	0.970825
BnaA01G0027200ZS	-1.8961	0.698513	1.88742	0.948707	-0.822552	0.927306			1.45008	0.0220525	1.0025	0.20017	0.0713563	0.994481
BnaA01G0027300ZS	-0.286976	0.313434	0.316764	0.439655	-0.142566	0.771293	-0.832275	0.0197327	1.41095	2.65302e-06	0.404163	0.0390043	0.146086	0.993974
BnaA01G0027800ZS	0.13214	0.876105	0.720524	6.58947e-05	1.04155	2.16407e-09	0.749587	5.09351e-05	0.0844098	0.779672	0.33882	0.0116661	0.198174	0.993974
BnaA01G0028200ZS	-0.48748	0.498717	0.27349	0.771898	-0.870982	0.0231821	-1.62553	0.858355	1.63746	2.77673e-19			0.106408	0.994481
BnaA01G0028300ZS	-0.0867751	0.986084	0.683786	0.804599	-0.415921	0.887056	-1.01146	0.954723	2.46886	1.41825e-05	0.134977	0.993259	-0.855377	0.993974
BnaA01G0028500ZS	-0.206214	0.947054	0.508349	0.633167	0.338543	0.768033	1.29218	0.287051	3.97427	5.87911e-06	0.00367924	0.999978	0.734658	0.993974
BnaA01G0028900ZS	-0.504843	0.364404	-0.199094	0.948707	-1.11593	0.00351957	-0.690811	0.385237	-1.9273	1.71624e-05	-0.581421	0.97104	0.0887991	0.994481
BnaA01G0029900ZS	-0.223585	0.954287	-0.728211	0.567022	-0.568248	0.526741	-0.0245707	0.996907	-1.23837	0.00121122	-0.357892	0.938746	0.0230167	0.994481
BnaA01G0030100ZS	0.0699454	0.992219	0.246793	0.948707	1.96465	0.00258776	1.06079	0.0138886	2.62077	0.00185214	-0.585127	0.97104	0.421017	0.993974
BnaA01G0030600ZS	-4.37839	0.00369887	-0.206898	0.948707	-4.9502	6.29568e-06	-4.11829	9.81842e-15	-5.79702	8.9823e-05	-2.9112	2.25046e-12	-0.342083	0.993974
BnaA01G0031200ZS	-0.420498	0.148193	-0.24796	0.518248	-0.603157	0.00418658	-0.682037	0.00368519	-0.719005	0.00181222	-1.18871	3.85554e-16	-0.568308	0.0280306
BnaA01G0031500ZS	-1.5927	3.71204e-10	-1.31809	9.40096e-07	-1.98911	3.59076e-18	-2.78275	2.98667e-25	-3.54069	9.57022e-39	-2.81408	1.14067e-31	-1.71293	2.5699e-06
BnaA01G0031800ZS	-2.12025	0.0113706	-1.69092	0.3661	-3.58651	0.00593624	-3.50584	0.505846	2.37205	0.0725819	0.965448	0.97104	1.06818	0.993974
BnaA01G0031900ZS	-1.95283	0.00202178	0.275245	0.925341	-0.547481	0.381364	1.28594	0.72916	1.30067	0.242242	-2.47326	0.0323476	-1.14075	0.993974
BnaA01G0032000ZS	-0.183202	0.717289	-0.377406	0.0876686	-0.201229	0.522587	-0.260789	0.482124	-1.05378	3.03497e-07	-0.16396	0.900928	-0.12963	0.993974
BnaA01G0032200ZS	-2.1231	0.751771	-0.558666	0.948707	-2.37371	0.778766	-2.49272	0.86454	0.192143	0.895056	-1.92689	0.00855647	-4.45928	0.163324
BnaA01G0032300ZS	0.341896	0.942496	0.899925	0.363229	1.06387	0.0646802	0.617246	0.180173	2.49657	0.00764927	0.659205	0.501982	0.559206	0.526451
BnaA01G0032400ZS	-0.116562	0.649354	-0.218834	0.265198	-0.695727	1.67471e-06	-0.211747	0.617782	-1.5419	0.000137904	-0.134976	0.949824	-0.0893581	0.993974
BnaA01G0032600ZS	-1.47307	0.0318892	-2.45703	0.000325634	-3.5929	0.00174451	-4.76834	4.95424e-05	0.884876	0.895056	1.00983	0.952795	2.02251	0.550647
BnaA01G0033100ZS	0.0375505	0.992219	-0.396755	0.835273	-0.557919	0.454484	-1.12868	0.0371305	3.08862	0.388069	-0.0889639	0.999978	0.230933	0.993974
BnaA01G0033200ZS	0.304048	0.627624	-0.331129	0.587117	0.127866	0.887062	-0.242905	0.87145	-1.16971	0.00125378	0.376816	0.737654	0.0991419	0.993974
BnaA01G0033400ZS	0.675332	0.0207383	-0.0667619	0.948707	0.578379	0.021842	-0.21527	0.799705	-1.12725	0.000210396	-1.92583	5.96274e-09	-1.52234	0.013794
BnaA01G0033500ZS	-1.3812	0.730415	0.0259581	0.996713	0.454604	0.902406	-1.8837	0.488124	-0.0255497	0.979806	-1.33505	0.00108379	-0.921097	0.590557
BnaA01G0034400ZS	-1.8918	1.32771e-11	-0.616394	0.030039	-2.09078	2.99449e-22	-2.36514	1.02634e-23	-1.52881	4.6511e-26	-0.7629	1.45264e-08	-0.0584871	0.993974
BnaA01G0035100ZS	-1.12983	0.28384	-3.57092	0.195635	-2.67939	0.00016249	-0.635256	0.891898	-1.03868	0.895056	1.89813	0.952795	-0.891455	0.993974
BnaA01G0035700ZS	-0.169258	0.988236	0.0243905	0.996713	1.49979	0.000206207	0.932194	0.000224466	-0.116823	0.986447	-0.958106	0.97104	1.06818	0.993974
BnaA01G0036000ZS	0.221884	0.954287	0.185959	0.948707	-2.22202	3.11072e-07	-2.45211	4.33294e-06	-1.73273	0.171205	-1.55444	0.19072	-0.316323	0.993974
BnaA01G0036200ZS	-0.66505	0.093439	-0.187015	0.926344	-0.558241	0.10514	-1.15217	0.00353602	-0.561035	0.047719	-0.544446	0.0325338	-0.391903	0.752695
BnaA01G0036300ZS	-1.10545	0.000586076	0.606355	0.312463	-0.432905	0.412335	-0.862336	0.1979	0.19505	0.84113	-0.464903	0.865719	-0.0377897	0.994481
BnaA01G0036800ZS			-0.936364	0.948707	-1.53723	0.763746	-0.613539	0.954723	4.75595	0.0197798	2.45991	0.952795	0.148211	0.994481
BnaA01G0037000ZS	-0.331225	0.954287	0.14487	0.948707	-2.09613	6.36995e-10	-1.57967	5.32348e-06	-1.09366	0.676094	-0.89082	0.97104
BnaA01G0037100ZS	-0.26497	0.77344	0.00045758	0.999195	-0.238203	0.770915	-0.363527	0.745717	-2.58639	2.09849e-10	-0.400822	0.660216	0.465336	0.857425
BnaA01G0037200ZS	0.852865	0.17234	0.37058	0.612259	0.909334	0.0156132	0.119167	0.954723	2.30516	0.000960785	0.0245787	0.999978	-0.0361653	0.994481
BnaA01G0037300ZS	-0.634556	0.0140396	-0.39608	0.520553	-0.403786	0.208958	-0.104221	0.954723	-1.79549	1.00959e-09	0.0934133	0.941744	-0.206895	0.967263
BnaA01G0037500ZS	-0.455531	4.33654e-05	0.406491	2.67241e-05	-0.137972	0.471003	0.169464	0.87094	-1.21571	1.12989e-18	-0.252688	0.0114787	-0.261938	0.644667
BnaA01G0039500ZS	-0.756753	0.954287	-0.974935	0.924714	0.0888967	0.990759	0.309895	0.954723	2.7425	2.28286e-19	1.0616	0.000536593	0.0145863	0.994982
BnaA01G0039600ZS	0.903009	0.845064	0.325197	0.948707	0.951725	0.757608	-0.647253	0.954723	3.03016	1.83342e-06	1.22163	0.97104	0.726526	0.993974
BnaA01G0040200ZS	1.91401	0.946614	2.88242	0.746728	1.95155	0.862183	-0.0593851	0.996907	1.55261	0.0186487	0.965448	0.97104
BnaA01G0040500ZS	-0.0224115	0.967227	0.576536	2.02548e-05	0.524007	0.00307925	0.234606	0.792122	3.0079	6.98043e-38	-0.101797	0.971359	0.0428174	0.994481
BnaA01G0040600ZS	-0.589182	0.0848606	-0.497513	0.268621	-0.389857	0.347236	-0.746942	0.0190887	1.51569	2.99997e-11	-1.41249	0.0309933	-1.20421	0.323712
BnaA01G0041100ZS	-0.184986	0.89809	-0.144601	0.948707	0.0766508	0.927306	-0.0056193	0.996907	-1.09596	0.00950957	0.296072	0.700466	0.453006	0.758981
BnaA01G0041400ZS	1.25389	3.04191e-06	0.965108	2.60673e-05	0.652232	0.0275418	0.644091	0.209276	0.422988	0.428568	0.458691	0.860114	0.866693	0.880594
BnaA01G0041500ZS	0.806498	0.817758	-0.0487742	0.996713	2.70595	0.0200393	1.88454	0.172524	1.80477	0.833496			-1.08504	0.993974
BnaA01G0042100ZS	0.25524	0.954287	2.50538	0.652613	-0.569388	0.867778	1.52937	0.741504	1.91781	0.0375302	0.764565	0.968862	-0.464357	0.993974
BnaA01G0043000ZS	-0.0433347	0.954287	-0.0684402	0.948707	-0.13675	0.71928	-0.318904	0.406949	-1.5909	8.97486e-14	-0.0834794	0.97104	0.0915018	0.993974
BnaA01G0044000ZS	0.0461119	0.954287	0.430308	0.00796184	0.890655	1.21617e-06	0.668306	0.000854799	1.0665	1.14318e-10	0.075062	0.97104	-0.0634475	0.993974
BnaA01G0044400ZS	0.0987058	0.856045	-0.285052	0.0366102	-0.126794	0.598027	-0.289096	0.328059	-1.42805	1.57803e-13	-0.097156	0.964868	-0.277727	0.544755
BnaA01G0045900ZS	-2.34321	0.00156715	-0.228083	0.948707	2.44272	1.25182e-17	0.29782	0.314094	-2.59066	4.22557e-28	0.369528	0.138065	-0.244429	0.993974
BnaA01G0046300ZS	0.0723458	0.920512	0.00360997	0.996713	-0.0501885	0.913104	-0.325431	0.268344	1.04417	4.13615e-06	-0.0942215	0.952795	0.345301	0.237566
BnaA01G0046400ZS	-1.68512	0.328827	-0.389302	0.948707	-1.37748	0.150175	-1.17852	0.555101	-2.07106	1.51034e-07	0.118087	0.97104	0.349943	0.495873
BnaA01G0047000ZS	-0.551203	0.467426	0.720561	0.116352	0.932592	0.14116	0.910924	0.00164045	1.37729	3.70436e-29	0.238825	0.203272	0.014038	0.994481
BnaA01G0047500ZS	0.388396	0.802199	-0.711518	0.634065	-1.55712	0.00302083	-0.195338	0.954723	-2.85989	2.65081e-08	0.0408585	0.999787	-0.153265	0.993974
BnaA01G0047600ZS	-0.712384	0.799154	-0.610787	0.948707	0.343664	0.925163	-1.21788	0.905122	-0.124878	0.830894	2.40927	8.37881e-20	0.461393	0.993974
BnaA01G0048200ZS	-0.704801	0.457111	3.12343	0.000285877	1.48423	0.470085	2.48229	0.0617804	5.24517	1.44712e-05	-1.84107	0.97104	-2.74254	0.993974
BnaA01G0048800ZS	0.564681	0.518044	-0.0560225	0.972393	1.16733	0.0365106	0.466919	0.402494	-1.54806	0.0479728	0.941019	0.00144449	-0.0144229	0.994481
BnaA01G0049300ZS	-0.319437	0.757726	-0.213777	0.874501	1.11777	7.06631e-05	-0.0766716	0.954723	-0.786793	0.000827446	-0.191612	0.788525	0.284247	0.684047
BnaA01G0049600ZS	-0.0307663	0.992219	0.477187	0.938656	0.15722	0.940715	-0.858233	0.954723	-2.28713	2.95509e-07	-0.231182	0.799765	-0.634014	0.78145
BnaA01G0049700ZS	-0.402263	0.344451	-0.742165	0.060084	-1.35625	2.9399e-10	-0.579617	0.0372536	-0.327443	0.895056	-0.207854	0.97104	0.0430792	0.994481
BnaA01G0049800ZS	-1.08266	0.573225	0.0778193	0.981999	0.806585	0.52742	-0.767456	0.776109	1.93768	7.17065e-10	-0.136538	0.97104	-0.28575	0.993974
BnaA01G0050600ZS	0.320848	0.499306	1.14256	0.000214553	-0.22885	0.7303	0.0781264	0.980928	-0.0768949	0.989053			1.06818	0.993974
BnaA01G0050700ZS	-0.405379	0.893054	-0.322538	0.948707	-2.45312	0.119142	-1.11703	0.681477	-4.53234	0.0374373	1.02871	0.97104	-0.732753	0.993974
BnaA01G0052700ZS	0.0711923	0.954287	-0.0940708	0.948707	-0.515095	0.186564	-0.238067	0.877274	-1.23537	0.000143083	-0.149463	0.97104	0.0376024	0.994481
BnaA01G0053500ZS	0.0662208	0.992219	0.512002	0.948707	0.72066	0.832471	0.21038	0.983886	1.03258	0.00062321	0.332037	0.97104	0.638222	0.94451
BnaA01G0053700ZS	0.494321	0.0274768	-0.178982	0.853994	-0.364609	0.360646	-2.46015	0.00383848	-3.88194	3.34406e-06	-0.00639087	0.999978	1.13662	0.993974
BnaA01G0053800ZS	0.479222	0.0495823	-0.179164	0.867964	-0.41367	0.269014	-1.02773	0.424109	-2.05738	0.0036115	1.57694	0.805106	0.417869	0.993974
BnaA01G0054500ZS			0.987189	0.948707	1.03871	0.927306	1.96996	0.744536	2.15072	2.53123e-09	-0.364871	0.845252	2.60308	0.923193
BnaA01G0054900ZS	-0.947264	0.0126185	0.321167	0.657952	-1.79287	3.4739e-06	-2.43252	4.38818e-06	2.36685	0.639959	-1.99991	0.141524	-0.27093	0.993974
BnaA01G0055800ZS	-0.94785	0.000623769	-0.51437	0.278919	-0.762353	0.0749839	-1.06659	0.0229417	-0.709499	0.0326002	0.0593548	0.97104	0.184818	0.993974
BnaA01G0056700ZS	0.483034	0.0856938	0.661835	0.00497956	0.335814	0.225608	0.675695	0.016522	1.03678	2.51231e-09	0.398435	0.0279434	0.362042	0.513854
BnaA01G0057600ZS	-0.532842	0.290188	-0.559486	0.824996	-2.48119	0.00216664	-1.86374	0.781092	-0.424461	0.895056	-0.472539	0.97104	0.284032	0.993974
BnaA01G0058600ZS	-0.230097	0.731753	0.364054	0.607115	-0.542841	0.245539	0.110026	0.954723	2.71393	0.000294793	-1.1663	0.96036	-0.065973	0.994481
BnaA01G0058900ZS	-0.15903	0.954287	0.248069	0.948707	0.638482	0.499336	0.00607972	0.997338	1.05497	0.0150598	0.176482	0.97104	-0.173021	0.993974
BnaA01G0059100ZS	-0.754196	0.947708	3.6919	0.41503	-0.522038	0.927306	-0.0707705	0.996907	4.42321	1.604e-08	1.1624	0.435139	0.0265621	0.994481
BnaA01G0060000ZS	-0.312954	0.225179	-0.570191	0.0117863	-1.33253	3.58363e-14	-0.505996	0.105413	-1.18777	2.75811e-05	0.091056	0.97104	0.214058	0.993974
BnaA01G0060200ZS	-0.263843	0.943012	-0.307518	0.924778	-1.4795	0.0142944	-0.960083	0.246442	-1.63591	0.0338663	-1.788	0.265422	-1.5157	0.912634
BnaA01G0061200ZS	0.591623	0.0129489	0.212736	0.682486	0.545805	0.0534513	0.846348	0.0266995	0.801535	0.0346534	1.48342	4.38719e-06	0.935946	0.0044628
BnaA01G0061400ZS	-0.245771	0.954287	0.71376	0.572028	-1.53486	0.037304	-1.87594	0.0317479	-1.90273	0.000473246	-2.31948	0.00038155	-0.758102	0.839312
BnaA01G0061700ZS	0.38944	0.45398	-0.320231	0.796059	0.133477	0.919373	0.429726	0.693672	-1.11968	0.00391343	0.134192	0.97104	0.0517446	0.994481
BnaA01G0061800ZS	-0.163889	0.806363	-0.263125	0.551248	-0.114964	0.837468	-0.205029	0.696732	-1.22555	1.34731e-08	-0.455279	0.0137039	-0.499813	0.169083
BnaA01G0062100ZS	0.116135	0.992219	1.92093	0.851437	-1.78327	0.163573	-2.75967	0.586661	2.66391	0.00985736	-0.958106	0.97104	0.106408	0.994481
BnaA01G0062800ZS	-1.03544	0.106794	0.0253163	0.996713	-1.639	0.013938	-1.61152	0.0518354	-2.61447	0.000721239	-1.28729	0.00332771	-0.356464	0.993974
BnaA01G0064100ZS	-0.270922	0.954287	-0.154464	0.96336	-1.61866	0.433431	0.439294	0.954723	4.48924	0.0348553	0.702733	0.844946	-0.107527	0.994481
BnaA01G0064200ZS	-0.521444	0.70071	0.110724	0.963457	-0.567505	0.615028	-0.163998	0.954723	2.45588	7.73986e-11	-0.547982	0.97104	-0.0145262	0.994481
BnaA01G0064300ZS	-0.0996807	0.954287	-0.214625	0.948707	-0.950034	0.0335236	-0.163391	0.954723	-1.10732	0.0293445	-0.153957	0.97104	0.341742	0.993974
BnaA01G0064500ZS	-3.26872	0.26983	0.0272811	0.996713	0.344719	0.927306	-1.06513	0.954723	-3.05745	0.0349479	-1.0043	0.97104	0.727015	0.993974
BnaA01G0064900ZS	-0.442546	0.435247	-0.683393	0.0746635	-0.940004	0.0138551	-0.770968	0.198582	-2.31454	1.18906e-06	0.29377	0.478493	-0.755879	0.0530079
BnaA01G0065000ZS	-0.477467	0.193243	-0.528488	0.202206	-0.922615	0.000608297	-0.695814	0.0522202	-1.12727	1.34814e-07	-0.57632	0.0810323	-0.349135	0.993974
BnaA01G0065100ZS	-0.400303	0.000654401	-0.328932	0.00266624	-0.678388	5.54455e-08	-0.506953	0.00178721	-1.19469	1.79501e-17	-0.66595	4.97213e-09	-0.572534	0.0459201
BnaA01G0065500ZS									1.85336	0.0462448	-0.0646668	0.97104	-0.673438	0.843524
BnaA01G0065600ZS	-1.16995	0.393572	2.28926	0.201832	1.24463	0.343856	1.09863	0.76746	3.337	1.73372e-05	0.549366	0.851181	0.360402	0.993974
BnaA01G0066000ZS	-0.0463147	0.984755	-0.135103	0.948707	0.403223	0.639649	-0.277954	0.954723	1.04891	0.0347468	-0.129067	0.97104	0.233647	0.993974
BnaA01G0066100ZS	0.0463908	0.954287	0.010312	0.996713	0.427602	0.148428	-0.232805	0.788503	1.10824	8.44821e-09	-0.112406	0.97104	0.363109	0.760362
BnaA01G0066500ZS	0.477524	0.640774	0.277553	0.948707	-0.513753	0.616488	-0.488768	0.685239	-2.55194	1.0473e-08	0.019786	0.996115	0.303779	0.993974
BnaA01G0067200ZS	0.113294	0.885908	0.465001	0.0986781	0.723334	0.00939058	0.613815	0.129774	1.24747	1.83078e-07	0.413243	0.245813	0.759537	0.00207919
BnaA01G0068200ZS	-0.00471091	0.992219	0.598797	0.0240665	0.588936	0.0019659	0.638702	0.0832816	1.91321	2.62435e-13	0.411802	0.97104	0.382667	0.993974
BnaA01G0068600ZS	-0.871158	0.954287	0.987189	0.948707					1.52587	0.00382848	1.17226	0.952795
BnaA01G0069200ZS	-0.259171	0.400681	0.0732885	0.948707	-1.00497	4.0112e-07	-0.208532	0.740148	-1.08837	0.00379191	-0.340485	0.780399	-0.180904	0.993974
BnaA01G0069400ZS	-1.83189	0.42684	2.8352	0.0174955	1.07706	0.867899	2.03191	0.284298	0.150611	0.466284	-0.245249	0.92783	-1.18752	0.653194
BnaA01G0069700ZS	0.210467	0.814896	0.0153363	0.996713	-0.288026	0.442878	-0.257051	0.807288	-2.17023	5.23261e-16	-0.241289	0.483149	-0.194209	0.993974
BnaA01G0069800ZS	0.781517	0.954287	6.27333	0.436878					1.47407	2.95752e-13	1.00548	0.97104	-1.71796	0.993974
BnaA01G0069900ZS	-0.302238	0.954287	-0.0135052	0.996713	0.110581	0.937537	0.214858	0.954723	1.69791	0.00814746	0.0421247	0.999978	-0.116056	0.994481
BnaA01G0070400ZS									4.05112	0.0379408
BnaA01G0070600ZS	-0.567618	0.835659	4.46864	0.0867051	2.77109	0.397844	1.13958	0.954723	4.7374	0.000361766	-0.958106	0.97104	0.549655	0.993974
BnaA01G0070700ZS	-1.03832	0.162601	0.742364	0.000166273	-1.26727	0.127889	-0.579129	0.679431	-1.19998	2.70751e-11	-1.14981	0.787744	0.512106	0.993974
BnaA01G0071200ZS	-0.454076	0.0523618	0.97246	6.40796e-05	-0.122474	0.779748	-0.437039	0.104137	1.81725	9.48088e-22	-1.43144	2.16102e-16	-0.733659	0.0161396
BnaA01G0071800ZS	-0.363669	0.954287	-0.588507	0.885303	0.0865094	0.990759	-2.51957	0.889976	2.88003	6.91394e-13			1.06818	0.993974
BnaA01G0072200ZS	0.0654069	0.954287	-0.293017	0.873679	-1.96378	2.01887e-05	-1.04683	0.349109	-0.883462	0.000765865	0.0378941	0.972013	-0.207296	0.993974
BnaA01G0072600ZS	0.236288	0.732244	0.428849	0.116412	0.382014	0.255442	0.193298	0.869938	1.39623	2.28602e-07	-0.419933	0.734393	-0.275684	0.993974
BnaA01G0072700ZS									4.09708	1.5962e-05	0.965448	0.97104
BnaA01G0072900ZS	0.0577576	0.954287	-0.04878	0.948707	0.0472626	0.927306	0.269124	0.564127	-1.99593	2.63467e-09	-0.260621	0.581223	-0.0384148	0.993974
BnaA01G0073000ZS	-1.54765	0.223958	-0.84896	0.781925	-1.96925	6.88306e-05	-2.40912	1.10034e-05	-1.94274	0.0763168	0.492005	0.779403	1.42249	0.427775
BnaA01G0073300ZS	0.187188	0.83241	0.0721933	0.948707	-0.0426307	0.935614	-0.0988282	0.954723	-1.17669	3.07082e-05	-0.0875613	0.97104	0.256491	0.976111
BnaA01G0073500ZS	-1.38418	0.0439058	-1.17914	0.164604	-2.35696	7.00943e-07	-3.4908	4.5005e-08	-2.1807	3.7634e-11	-2.5621	1.02833e-15	-1.39543	0.00279188
BnaA01G0074000ZS	-1.25944	0.0848912	-0.580732	0.836436	-2.83999	0.000405978	-2.77892	0.033758	-7.80115	1.78742e-12	-4.85013	1.80354e-22	-0.873214	0.15199
BnaA01G0074100ZS	-3.17256	0.0146716	-4.87073	0.00862405	-6.48234	1.98763e-05	-6.46143	8.97893e-05	-3.88296	1.53104e-06	-2.63086	0.00155945	-1.47646	0.404912
BnaA01G0075300ZS	-1.34357	0.000413792	-0.524587	0.503631	-1.4378	0.000123192	-1.42558	0.00536735	-1.1999	1.78496e-07	-0.930908	0.000340251	-0.336474	0.933815
BnaA01G0075800ZS	1.61344	6.68764e-33	1.35479	6.7337e-11	-0.702206	0.557679	-0.591571	0.907122	1.99405	6.39481e-19	0.11999	0.97104	0.354786	0.993974
BnaA01G0078900ZS	-0.237951	0.54315	-0.473244	0.148815	-0.62548	0.0155539	-0.0951181	0.954723	-2.88183	2.74277e-20	-0.164974	0.78501	-0.0361594	0.993974
BnaA01G0079300ZS	-0.502724	0.366159	-0.648231	0.290462	-1.06244	0.00365235	-0.467837	0.547545	-0.606039	0.713535	0.416875	0.97104	0.00278321	0.999372
BnaA01G0079400ZS	0.653226	0.574987	0.0760142	0.970693	-0.310517	0.835434	-0.29127	0.861473	4.37046	6.21181e-12	0.186029	0.97104	0.472046	0.706908
BnaA01G0079600ZS	-0.104146	0.928233	-0.0868455	0.920509	0.197492	0.350461	0.0120424	0.996907	-1.10343	4.45633e-11	-0.218071	0.142978	-0.144823	0.993974
BnaA01G0080500ZS	-1.77225	0.95039	0.987189	0.948707			0.912089	0.954723	2.8255	1.9856e-05	3.49715	0.00320033	1.50686	0.971453
BnaA01G0081000ZS	0.282459	0.808508	-0.711664	0.862183	-0.947947	0.896324			-4.21601	0.0220975	1.70397	0.68381	-0.463029	0.937545
BnaA01G0081200ZS	0.837731	0.159614	0.776947	0.121923	-0.230611	0.715406	-0.222413	0.94346	-1.5577	1.57099e-06	-0.573319	0.19309	-0.421725	0.891013
BnaA01G0081500ZS	-0.443336	0.0099393	-0.671052	0.0525811	-1.20841	1.01948e-06	-0.287059	0.840398	-0.918261	5.77443e-08	-0.058104	0.97104	-0.563855	0.00644135
BnaA01G0081800ZS	0.0970787	0.992219	1.02658	0.854726	0.373858	0.927306	-0.0575065	0.996907	-2.00147	9.98548e-13	-0.331724	0.97104	-0.573182	0.993974
BnaA01G0081900ZS	0.548724	0.164275	0.291639	0.559626	0.739169	0.0161322	0.347795	0.700945	2.06391	1.38348e-07	-0.0900962	0.988927	0.700993	0.993974
BnaA01G0082300ZS	-0.21527	0.95039	-0.397858	0.862183	1.4233	0.033046	0.458016	0.888609	1.62711	0.0200191	0.729867	0.808302	0.000261073	0.999858
BnaA01G0082700ZS	0.107445	0.757953	-0.87182	2.837e-08	-3.74053	1.06491e-74	-1.93558	5.35031e-10	-7.79853	2.40344e-09	0.902675	0.97104	1.06818	0.993974
BnaA01G0082800ZS	0.0949019	0.943012	0.274311	0.39491	-0.206633	0.493942	-0.100761	0.954723	-1.30911	1.67151e-09	-0.131813	0.952795	0.255426	0.766921
BnaA01G0082900ZS	-0.148944	0.71812	-0.0379502	0.948707	-0.172896	0.561228	-0.311492	0.426686	-1.09644	4.23409e-10	-0.069743	0.97104	-0.211769	0.942872
BnaA01G0083700ZS	0.806408	0.0276751	-0.327748	0.516756	-2.0258	2.96955e-19	-1.12753	3.20218e-06	0.511234	0.895056
BnaA01G0083800ZS	-0.871158	0.954287	0.0268938	0.996713	-0.884847	0.927306	1.8473	0.691284	-0.995452	0.895056	-3.21575	0.0494213	1.06818	0.993974
BnaA01G0084000ZS	-0.55169	0.482652	-0.139338	0.948707	-0.268985	0.724723	-0.201	0.954723	-1.74701	6.00398e-09	0.195094	0.0941521	0.246474	0.75979
BnaA01G0084500ZS	-1.13625	0.000176644	-0.936602	0.32996	-1.38881	0.0568225	-0.313691	0.954723	0.456815	0.84544	0.187056	0.97104	-0.928257	0.993974
BnaA01G0084700ZS	-1.64016	8.14073e-08	-0.223494	0.643419	-0.765018	0.612413	0.349561	0.954723	2.63765	4.01478e-19	-0.89767	0.97104	3.31191	0.5535
BnaA01G0084800ZS	2.49714	0.833983	-1.45518	0.948707	-3.81945	0.0725609	-3.46804	0.594002	-2.93442	3.29836e-15	-0.962101	0.512603	2.01116	0.00434095
BnaA01G0084900ZS	-0.164286	0.922111	-0.158694	0.948707	-1.36471	0.000429158	-0.46166	0.643796	-1.08002	6.34263e-07	-0.221176	0.859376	-0.160048	0.993974
BnaA01G0085000ZS	-0.594501	0.747414	-0.0905572	0.972059	2.33647	1.08228e-10	0.271566	0.471361	0.884876	0.895056	2.45666	0.952795	1.95265	0.993974
BnaA01G0085100ZS	-0.0872609	0.894949	1.03499	2.1728e-32	0.930458	3.56073e-10	0.384872	0.780392	2.87415	1.81611e-09	0.428013	0.97104	-0.799655	0.993974
BnaA01G0086200ZS	1.86462	2.25473e-05	2.02559	0.0038446	-1.08026	0.353798	0.181659	0.954723	-0.157993	0.895056	-1.03935	0.679861	-0.0341624	0.994481
BnaA01G0086300ZS	0.753662	0.104246	2.09591	4.57217e-05	1.55078	0.00170695	4.40068	2.10185e-10	4.04614	7.42235e-06	-0.573363	0.97104	1.42923	0.922726
BnaA01G0087100ZS	0.00063871	0.998551	-0.857194	0.422641	-1.46045	0.00625102	-0.749531	0.657374	-2.08042	8.77072e-08	0.0569883	0.97104	-0.223433	0.993974
BnaA01G0087200ZS	-0.0279363	0.969738	-0.522698	0.0403384	-0.567327	0.0149117	-0.24255	0.700162	-1.14736	1.18914e-08	-0.333594	0.142342	0.0239461	0.994481
BnaA01G0087800ZS	-0.199272	0.54057	0.163368	0.72247	1.34748	4.19382e-12	0.931794	9.93312e-06	0.518356	0.00522899	0.370088	0.123519	0.412384	0.241984
BnaA01G0088200ZS	0.406342	0.0162776	0.473989	0.0174859	1.58548	3.24906e-19	1.10358	3.09248e-10	1.00333	0.000140645	0.914959	1.13906e-09	0.59203	0.0620756
BnaA01G0089100ZS	-0.537247	0.0312698	-0.116378	0.880241	-0.833088	7.65847e-06	-1.19013	1.58666e-07	-1.87098	1.22085e-09	-2.12156	0.00105881	-0.174141	0.993974
BnaA01G0089400ZS	0.0613965	0.954287	-0.294512	0.366346	-1.15035	1.58855e-15	-0.431438	0.0814575	-0.930753	0.00252524	-0.191206	0.97104	0.468692	0.903812
BnaA01G0089700ZS	0.332998	0.942496	0.534317	0.674904	0.341001	0.721528	0.597868	0.178203	1.35766	0.000694505	0.0196526	0.999978	0.342533	0.993974
BnaA01G0089900ZS	-1.77346	0.95039	0.987189	0.948707			0.912089	0.954723	-1.48156	0.0265263	1.03947	0.00740173	0.0614434	0.994481
BnaA01G0090000ZS	0.135613	0.946614	0.203698	0.788042	-0.18159	0.676747	0.143432	0.954723	-1.48204	1.12706e-14	0.771021	8.76144e-11	0.0676343	0.993974
BnaA01G0090300ZS	-0.175842	0.675959	-0.0733862	0.948707	-0.16094	0.573877	-0.474092	0.0657942	-1.82412	1.63078e-15	-0.224364	0.0151741	0.205547	0.738776
BnaA01G0090500ZS	0.0467739	0.954287	-0.0733332	0.948707	-0.631113	0.000522791	-0.65984	0.000427505	-1.05208	7.06073e-10	-0.166996	0.560674	0.149773	0.993974
BnaA01G0090600ZS	-0.0558297	0.954287	-0.321724	0.013226	-0.606908	6.48889e-06	-0.0988229	0.878945	-1.6737	4.47298e-17	0.0154063	0.984691	0.220577	0.687608
BnaA01G0091900ZS	-1.28317	0.292239	0.397799	0.91529	1.06916	0.492785	-0.0420481	0.996907	3.40531	2.22515e-05	0.00367924	0.999978	1.87852	0.872853
BnaA01G0092000ZS	-0.00561524	0.994312	0.155366	0.948707	0.351196	0.622133	0.574838	0.445084	1.109	0.00261734	0.531169	0.565582	0.343508	0.993974
BnaA01G0092600ZS	-0.507095	0.954287	1.5043	0.948707					2.0974	7.77712e-07	0.515533	0.97104	-0.489644	0.993974
BnaA01G0093000ZS	-0.457764	0.285614	-0.516281	0.234198	-0.51884	0.178555	-1.07925	0.0134907	-1.21397	4.05068e-06	-0.427196	0.364411	-0.523497	0.526209
BnaA01G0093200ZS	-0.0250632	0.969785	-0.0857942	0.948707	-1.07777	2.54802e-10	-1.16942	1.46319e-07	-2.08031	6.21747e-28	-1.78397	8.99529e-18	0.116474	0.993974
BnaA01G0094100ZS	-0.253994	0.449966	-0.453489	0.15476	-0.459971	0.125131	-0.085682	0.954723	-1.15354	3.62652e-06	-0.216439	0.7251	0.0911731	0.993974
BnaA01G0094200ZS	-0.768992	0.515522	-0.868177	0.746781	-0.378173	0.875804	0.629628	0.893944	-1.21	0.00562214	-0.429337	0.708192	-0.371927	0.993974
BnaA01G0094900ZS	2.53099	0.826358	-1.45567	0.948707	-4.48244	0.0458563	-3.37796	0.132371	-4.22434	0.021025	-4.17322	0.165166	-0.760258	0.993974
BnaA01G0095600ZS	-0.525842	0.904514	-0.511734	0.834902	1.33398	0.00353728	-0.475494	0.318027	2.3248	7.97888e-14	-0.00758382	0.999978	2.28643	3.57779e-10
BnaA01G0095700ZS	-0.0229386	0.989669	0.160252	0.900223	-1.40732	1.56219e-08	-0.544488	0.293724	-1.39886	0.00230846	-0.281624	0.698982	-0.200866	0.993974
BnaA01G0095800ZS	-1.26177	0.226094	-0.215019	0.948707	0.820624	0.53853	-0.653787	0.827839	1.82651	3.46378e-12	0.213051	0.97104	-0.480844	0.993974
BnaA01G0096500ZS	-0.707434	0.331671	-0.468114	0.776412	-1.28913	0.000499901	-1.25508	0.0784312	-3.9717	0.00106257	-0.442905	0.97104	-0.10358	0.994481
BnaA01G0096600ZS	-1.95233	0.0019802	-0.46238	0.794354	-2.76369	2.84395e-12	-2.0586	0.000250601	-1.8068	0.348796	-4.35026	0.040862	0.633046	0.993974
BnaA01G0096900ZS	-0.306926	0.133682	-0.856114	0.00172115	-3.06284	1.37715e-24	-1.61739	0.0158606	-3.20761	1.09525e-45	-0.211779	0.678715	0.0612317	0.993974
BnaA01G0097100ZS	-0.594297	0.292011	0.508443	0.57837	0.0337405	0.987349	-0.844973	0.0434152	1.13698	3.66411e-08	0.31542	0.110477	0.380826	0.200994
BnaA01G0097400ZS	0.773227	0.561147	0.200426	0.948707	-1.74703	0.000682261	-2.3033	0.00179302	-5.05274	0.00162113	-0.804239	0.97104	0.106174	0.994481
BnaA01G0097500ZS	0.131863	0.94163	-0.127273	0.948707	-0.582252	0.123495	-0.102209	0.954723	-1.20783	0.00227417	-0.186896	0.97104	0.0126365	0.994481
BnaA01G0097600ZS	0.759171	0.142577	0.0400342	0.983888	-0.948925	0.0784823	-0.450516	0.724928	-1.77711	1.26551e-08	-0.399465	0.0487485	-0.750202	0.00578372
BnaA01G0098100ZS			2.46567	0.886093					1.72209	1.32162e-12	1.13666	0.936848	1.69618	0.993974
BnaA01G0098900ZS	-0.202021	0.914663	0.337904	0.60955	0.494597	0.411184	0.0722012	0.955489	2.07005	0.000327992	0.0778575	0.999903	-0.662018	0.993974
BnaA01G0099200ZS	0.331817	0.947725	0.809869	0.462224	0.0230612	0.990759	-1.27216	0.259167	-2.21081	0.00202179	-1.16265	0.828532	0.634152	0.993974
BnaA01G0099500ZS	-0.134529	0.883473	0.188614	0.716034	-0.350434	0.151324	-0.05483	0.954723	1.10639	0.0233774	-1.30453	3.21037e-06	-0.673213	0.517484
BnaA01G0099800ZS	-2.80655	0.467077	-0.558813	0.948707	-1.25304	0.832672	2.62959	0.281924	5.82905	1.56171e-09	0.596131	0.97104	1.02524	0.993974
BnaA01G0100200ZS	-0.017448	0.987286	-0.051623	0.948707	0.0828786	0.835402	-0.250349	0.441174	-0.946495	1.40799e-11	-1.00877	2.55824e-15	-0.236516	0.856491
BnaA01G0100300ZS	-0.105262	0.921147	0.0292737	0.948707	-0.645272	0.000533862	-1.4376	0.000578221	0.63724	0.781918	-0.888277	0.97104	2.58849	0.993974
BnaA01G0100900ZS	-0.199177	0.293305	-0.58348	1.87958e-08	0.0366112	0.927306	-0.487321	0.00999181	1.67099	1.0329e-12	-0.212345	0.97104	0.724652	0.0320165
BnaA01G0101300ZS	-0.221692	0.588544	0.0147292	0.994827	0.38517	0.090632	0.184911	0.881489	1.08545	2.62179e-08	-0.220461	0.952795	-0.072209	0.993974
BnaA01G0102800ZS	-2.24172	0.555925	-1.87083	0.87684	-3.10286	0.451603	-2.74035	0.603175	-7.88336	2.56357e-14	-1.69888	0.000906646	0.0802249	0.993974
BnaA01G0103100ZS	-1.16402	3.61991e-10	-0.867288	7.13569e-05	-1.57262	6.36972e-15	-1.29348	3.92498e-11	-0.764733	0.0770016	0.203385	0.97104	0.682076	0.0471343
BnaA01G0103200ZS	0.052463	0.954287	0.364492	0.00782739	0.601755	5.8199e-06	-0.368913	0.131821	1.38175	3.68272e-15	-0.129865	0.97104	0.105101	0.993974
BnaA01G0103300ZS	-3.10626	1.83378e-22	-3.53874	3.61193e-10	-5.73171	4.63601e-06	-2.61172	7.53208e-05	-4.93735	0.0101306
BnaA01G0103400ZS	-0.930861	0.0329515	-0.96185	0.0114476	-1.61794	1.56777e-07	-1.42756	0.000382759	-3.12391	0.0119885	-0.842001	0.0347693	0.0967495	0.993974
BnaA01G0103700ZS	-0.230244	0.935101	0.389767	0.739436	-0.25288	0.807801	-0.199299	0.954723	-1.1656	0.0112304	-0.360148	0.781089	-0.0531184	0.994481
BnaA01G0103800ZS	0.146487	0.954287	0.469602	0.72757	-1.20873	0.0130048	-0.530618	0.649239	-1.57551	8.36114e-07	-0.270385	0.952232	0.0622236	0.993974
BnaA01G0103900ZS	-2.96526	0.0133571	-1.78224	0.56598	-2.39199	0.347396	-1.61902	0.769535	-3.13516	5.98642e-07	-1.22718	0.00773647	-0.455185	0.963884
BnaA01G0104400ZS									2.79636	4.46205e-06			1.06818	0.993974
BnaA01G0104600ZS	1.0524	0.954287			1.03871	0.927306			3.53588	0.00117491	-0.000126203	0.999978	2.57823	0.993974
BnaA01G0104800ZS	0.217461	0.497713	0.483975	0.00843178	0.493909	0.00785536	0.49055	0.0554019	1.16132	6.30233e-13	-0.0376514	0.97104	-0.0286971	0.994481
BnaA01G0105500ZS	-0.0852765	0.954287	0.44288	0.063806	0.294987	0.319427	-0.117931	0.954723	-0.84002	0.00330556	-1.79582	0.000222613	-1.26269	0.290088
BnaA01G0105700ZS	0.869454	0.242111	4.9768	2.78413e-13	3.59923	1.65651e-12	2.49008	4.33266e-05	5.34215	2.45104e-20			-0.855377	0.993974
BnaA01G0105800ZS	-0.12202	0.821248	-0.170034	0.350085	-0.21515	0.157705	0.0295614	0.954723	2.42838	2.60933e-12	0.943595	0.0708199	0.102162	0.994481
BnaA01G0106000ZS	-0.07607	0.950533	0.238887	0.299737	0.542668	0.000403567	0.25929	0.366851	1.27005	6.02188e-13	0.0759026	0.965354	0.42748	0.149767
BnaA01G0106300ZS	0.11771	0.954287	2.07003	4.33603e-05	2.63112	1.66842e-05	2.11161	0.00407019	2.21924	2.77642e-05	0.430277	0.97104	0.546347	0.993974
BnaA01G0106400ZS	3.27867	0.500356	0.345984	0.95826	4.51055	0.0689737	4.77773	0.683047	4.49379	0.0149212			1.06818	0.993974
BnaA01G0107100ZS	-3.00603	0.186622	-2.83236	0.797686	0.213377	0.932428	0.59645	0.831812	-4.15441	7.15789e-18	-2.20161	2.02772e-26	-0.970409	0.0181023
BnaA01G0107200ZS	-1.60338	0.00395073	-0.733589	0.851437	-0.53641	0.552753	-0.237824	0.954723	0.0293299	0.928163	0.342206	0.0182209	-0.37788	0.463082
BnaA01G0107500ZS	0.246563	0.894355	1.65078	1.56557e-06	1.77992	6.90884e-05	2.20786	0.00043376	2.77031	0.00991497	1.17549	0.952795	2.51504	0.502439
BnaA01G0107600ZS	-0.322603	0.964926	0.025419	0.996713	-0.884847	0.927306	-0.952888	0.954723	2.01705	0.00870917	-0.169197	0.97104	-0.0808306	0.993974
BnaA01G0107900ZS	-0.611285	0.000820507	-0.733019	0.00199221	-1.72188	1.29857e-23	-1.16937	5.04444e-06	-3.26954	1.84885e-05	-0.421836	0.02034	-1.51929	0.000149
BnaA01G0108100ZS	1.25296	0.000297193	0.641014	0.570926	3.24457	5.0246e-08	1.4987	0.0499772	-0.108384	0.9429	1.06881	0.797791	0.869808	0.952887
BnaA01G0108300ZS	0.149318	0.708602	0.236106	0.0850228	0.587887	0.000186133	0.0278627	0.954723	2.15694	3.72529e-50	0.234151	0.936709	0.318404	0.993974
BnaA01G0108400ZS	-0.576166	0.0689885	-0.436064	0.241931	-1.25981	3.59739e-07	-1.03983	0.0429707	-0.589366	0.240311	-0.236398	0.97104	0.0413864	0.994481
BnaA01G0108700ZS	-0.444724	0.425467	-0.353913	0.623868	-0.519912	0.087895	-0.378949	0.386049	-1.27291	8.16714e-11	-0.413726	0.0290302	-0.284191	0.903993
BnaA01G0108900ZS	-3.70585	0.137647	-1.87031	0.862183	-5.36639	0.00263593	-6.25597	0.000256771	1.36656	0.822726	-0.416078	0.97104	-1.78057	0.967263
BnaA01G0109000ZS	-0.0544805	0.954287	-0.205367	0.561852	-0.0208111	0.949572	0.309228	0.152866	-3.73795	1.3106e-05	-0.710682	2.62739e-05	0.479897	0.135444
BnaA01G0109900ZS	-0.303473	0.21048	-1.71495	3.12138e-07	-1.9704	6.05025e-06	-0.966345	0.477593	0.218961	0.895056	0.0109812	0.999978	-0.204189	0.974964
BnaA01G0110200ZS	-0.48561	0.322236	0.482443	0.364756	1.0223	1.97406e-05	-0.0709452	0.954723	0.707765	0.0213777	-0.254688	0.918058	0.0929178	0.993974
BnaA01G0110800ZS	-1.79059	0.954287	0.987189	0.948707	-3.3589	0.406268			-1.23433	2.28988e-14	-0.453481	4.95457e-06	-0.707827	0.000765682
BnaA01G0110900ZS	-0.687904	0.145865	-0.04922	0.985788	0.213988	0.899294	-0.737087	0.602825	-3.12537	6.42246e-11	-0.426324	0.952795	2.17488	0.00414454
BnaA01G0111000ZS	0.147025	0.528702	0.566957	2.38742e-05	0.551649	0.00634018	0.411868	0.383862	2.08609	1.01233e-31	-0.246482	0.885297	0.541369	0.772246
BnaA01G0111100ZS	-0.534381	0.0019677	-0.403782	0.00642794	-0.520591	0.000715312	-0.836921	2.30106e-05	-1.35342	4.92448e-21	-1.06071	1.63092e-19	-0.265994	0.705259
BnaA01G0111200ZS	-0.827963	0.000491227	-0.340372	0.352043	-0.597613	0.017968	-0.748368	0.0299747	-1.45147	3.86554e-08	-1.06844	6.68591e-11	-0.293701	0.754063
BnaA01G0111300ZS	0.161891	0.992219	3.93299	0.0270596	6.64423	2.26329e-05	0.912089	0.954723	2.39449	0.0291186			1.06818	0.993974
BnaA01G0111500ZS	0.542581	0.309169	0.610312	0.0740025	1.12892	9.2162e-05	0.347449	0.862658	-0.955505	8.15573e-05	0.452985	0.126835	0.00499845	0.996213
BnaA01G0111700ZS	-0.109999	0.954287	-0.242294	0.835273	-1.1236	0.00108111	-0.387888	0.748981	-0.719215	0.00632755	0.018006	0.997518	0.0879214	0.993974
BnaA01G0111800ZS	-0.406371	0.735937	0.0252423	0.996713	-0.630448	0.49596	-0.103071	0.957391	-1.26995	0.00087524	-0.29794	0.689938	0.129539	0.993974
BnaA01G0111900ZS	0.000877884	0.998173	-0.357828	0.427651	-1.01056	8.66433e-06	-0.601326	0.144422	-2.13239	7.29579e-17	0.19009	0.651427	-0.0826732	0.993974
BnaA01G0112000ZS	1.00336	0.306957	0.094366	0.948707	1.45699	7.86954e-06	0.0727138	0.954723	-2.55431	0.0100663	-0.474378	0.15502	-0.585565	0.993974
BnaA01G0112400ZS			0.987189	0.948707					1.29021	1.54115e-17	0.0314737	0.999978	0.418855	0.993974
BnaA01G0112500ZS									1.01553	0.0018298	-0.11711	0.97104	-0.253189	0.993974
BnaA01G0112600ZS	0.736412	0.915947	-1.29797	0.944656	-3.92944	0.00143402	0.837315	0.954723	3.04833	0.0484095	0.0294225	0.999978	-0.379517	0.993974
BnaA01G0113000ZS	-0.647767	0.474293	-0.304613	0.886093	-0.431243	0.589841	-0.387833	0.858014	-1.69164	0.00156476	-0.978306	0.215294	0.609823	0.98611
BnaA01G0113100ZS	-1.09653	0.0971707	-0.86665	0.876783	-2.14604	0.029891	2.17387	0.157282	-1.41229	0.00175615	-1.35936	1.07745e-05	-0.977498	0.121278
BnaA01G0114400ZS	-0.748262	0.00211871	-1.0573	4.42376e-07	-0.730237	0.00129082	-0.854381	0.000489041	-1.44327	0.00017667	-0.896962	0.193058	-0.927746	0.285334
BnaA01G0115400ZS	-2.4496	0.0549183	-0.133097	0.971945	-1.12991	0.45658	-0.259344	0.954723	4.831	0.0263674
BnaA01G0115600ZS	-2.76467	0.699523	0.025419	0.996713	-2.77231	0.666301	-1.01146	0.954723	1.94676	0.0197423	-1.35261	0.588921	0.687324	0.993974
BnaA01G0115900ZS	1.13381	0.0486356	1.4472	0.0026515	1.26232	0.0204085	0.955515	0.366975	1.73471	0.847019
BnaA01G0116100ZS	-0.371747	0.230599	-0.0552924	0.948707	-0.194883	0.529623	-0.682749	0.00552879	-1.35897	5.20981e-17	-1.11886	1.13141e-13	-0.151561	0.993974
BnaA01G0116300ZS	0.0891955	0.964105	-0.477337	0.842221	-1.08232	0.0313037	0.383214	0.929199	0.788999	0.0415712	0.87185	0.350568	-0.400452	0.993974
BnaA01G0116400ZS	0.674089	0.260858	0.668988	0.138947	0.221045	0.841658	0.331549	0.873179	-1.36905	0.000236825	-0.156113	0.97104	-0.293791	0.993974
BnaA01G0116700ZS	-0.324921	0.634711	-0.648876	0.0447224	-0.56014	0.109823	-0.445288	0.298086	-1.97241	2.51698e-08	-0.275588	0.423235	0.22316	0.977457
BnaA01G0116900ZS	-0.633696	2.55941e-05	-0.109047	0.886093	-0.749333	1.29459e-06	0.165114	0.819758	-1.02066	2.3151e-06	0.0144107	0.999544	0.0645127	0.993974
BnaA01G0117000ZS			1.88405	0.948707	0.076937	0.990759	-1.01146	0.954723	1.02244	0.00776506	-0.435348	0.927786	-0.0263093	0.994481
BnaA01G0117100ZS	-0.68105	2.60352e-09	-0.731826	5.88541e-10	-1.30237	3.15806e-22	-0.819777	0.000307468	-1.04915	2.53929e-16	-0.49172	9.21149e-06	-0.165565	0.955156
BnaA01G0117500ZS	-4.20225	4.45213e-08	-1.19557	0.765814	-0.412187	0.914459	-2.88748	0.804194	-2.85511	0.0159101	-6.79954e-06	0.999978	-0.238749	0.993974
BnaA01G0117900ZS	-1.17342	0.757018	0.931362	0.466842	-1.64724	0.151571	-4.5964	0.00356428	2.90065	3.16244e-30	0.666849	0.0015392	0.671588	0.134105
BnaA01G0118400ZS	-0.184995	0.954287	-0.162771	0.948707	-0.0346631	0.982678	0.014878	0.996907	-1.14174	0.0407396	0.398735	0.884939	0.153212	0.993974
BnaA01G0119400ZS	-0.899615	0.00488004	-0.94196	0.525484	-1.92849	0.0197871	-1.77451	0.505878	-1.40914	5.97218e-07	-0.315421	0.157016	-0.383009	0.478607
BnaA01G0119500ZS	-0.782354	3.15037e-06	-0.64397	0.000323716	-0.957897	8.43135e-07	-0.895266	5.67058e-05	-1.68102	1.66787e-07	-1.09735	1.41664e-11	-0.633193	0.011982
BnaA01G0119600ZS	-1.00548	0.161323	-1.09118	0.0206796	-1.79878	0.0349629	-3.28046	1.41408e-05			-2.89235	0.56243	1.95495	0.993974
BnaA01G0120000ZS	1.0524	0.954287	1.50616	0.948707	0.0932451	0.990759	-0.99091	0.954723	5.46964	0.00130026	1.84405	0.97104	1.02495	0.993974
BnaA01G0120100ZS	-2.39579	0.651252	0.831221	0.886061	0.781737	0.785961	0.912089	0.954723	3.17825	1.88779e-08	0.965448	0.97104	0.992126	0.993974
BnaA01G0120300ZS	-0.119408	0.954287	-0.938362	0.309672	-1.1941	0.0317534	-1.21759	0.149467	-4.0515	0.000944272	-1.35849	0.424535	-2.11125	0.993974
BnaA01G0120500ZS	-0.0326591	0.954287	-0.279499	0.00269257	-0.276663	0.127939	0.0657981	0.954723	-2.64599	0.000175827	-0.036754	0.97104	-0.0719727	0.993974
BnaA01G0120900ZS	-0.689638	0.00389004	0.0223094	0.981569	0.36299	0.103619	0.150355	0.893249	2.05545	5.6649e-31	-0.445932	0.286995	0.0236351	0.994481
BnaA01G0121100ZS	0.229472	0.318198	-0.40223	0.0981233	-1.12694	1.39547e-05	-0.262121	0.772698	-3.67557	5.94168e-41	0.231597	0.572203	0.229209	0.817131
BnaA01G0121300ZS	1.40052	0.743214	2.76265	0.170632	0.925683	0.82397	-0.960414	0.954723	3.09971	2.87202e-05	-3.44158	0.51175	-0.885466	0.993974
BnaA01G0121600ZS	-0.128632	0.992219	-0.391262	0.954939	-0.503398	0.929229	-0.914942	0.954723	-3.89449	7.74937e-10	0.325662	0.893013	-0.182439	0.993974
BnaA01G0121700ZS	-0.891789	0.0167729	0.205041	0.948707	-1.44103	0.000551436	-0.572311	0.690098	-1.23613	1.23354e-10	-0.294977	0.0504772	-0.272614	0.920277
BnaA01G0121800ZS	-0.815085	8.20756e-05	-0.912191	0.000234217	-1.67078	4.80543e-17	-0.882962	0.000674385	-1.82641	4.26498e-11	-0.23151	0.672298	-0.0519683	0.993974
BnaA01G0122300ZS	0.0916403	0.903047	-0.156017	0.746162	-0.244141	0.249322	-0.102432	0.930337	1.48352	1.21251e-12	-0.0520063	0.972521	-0.307665	0.993974
BnaA01G0122400ZS	0.335057	0.0981337	-0.23085	0.233815	0.200668	0.275024	-0.299574	0.302404	-2.48236	6.64769e-09	0.156679	0.989584	-2.33759	0.993974
BnaA01G0122600ZS	-1.31366	5.07137e-10	-1.0208	5.01342e-10	-1.54984	1.41324e-15	-2.10675	5.07665e-16	-1.72467	1.0062e-15	-1.95055	3.82116e-26	-0.666355	0.100501
BnaA01G0123100ZS	-0.0562892	0.954287	-0.256679	0.745088	-0.304946	0.487477	-0.106395	0.954723	-1.96127	8.30929e-07	-0.131718	0.97104	-0.127705	0.993974
BnaA01G0123200ZS	1.15162	0.210026	-0.144599	0.965082	-0.0116511	0.993428	-0.284934	0.954723	1.44555	0.0187565	2.12232	0.230463	1.19566	0.993974
BnaA01G0123600ZS	-0.00890291	0.992219	-0.701682	0.255025	-0.316019	0.71449	-0.402574	0.815611	-1.174	0.0106758	-0.0855169	0.97104	-0.27871	0.993974
BnaA01G0124800ZS	0.206914	0.464148	0.275898	0.21563	0.219537	0.306823	0.0902854	0.954539	-1.81282	1.49617e-20	-0.264394	0.0177633	-0.215592	0.806348
BnaA01G0125000ZS	-0.404184	0.60466	0.0542985	0.97113	0.16846	0.869524	-0.432258	0.38014	2.37115	1.8445e-15	-0.221831	0.97104	-0.67379	0.524538
BnaA01G0125100ZS	-0.00747958	0.992219	-0.0203973	0.984439	-0.224835	0.466811	0.514404	0.0579122	-1.84431	6.74487e-11	0.385056	0.091357	0.207086	0.993974
BnaA01G0125300ZS	0.67528	0.564557	1.64993	0.189613	-0.457561	0.905134	2.85609	0.000344398	1.16533	0.675337	-0.26195	0.980046	1.59187	0.993974
BnaA01G0125700ZS	0.56388	1.94237e-06	0.275186	0.0433518	0.58029	0.000107431	-0.268214	0.343383	3.04422	2.25014e-51	0.763752	0.108578	2.66044	0.114106
BnaA01G0125900ZS	0.37531	0.345247	0.0122577	0.996713	-0.0234845	0.974451	0.177138	0.936198	-1.46159	0.000233572	-0.943959	0.283318	0.198286	0.993974
BnaA01G0126100ZS	-5.61972	0.000149642	1.50833	0.948707					-1.87799	0.0127053	-0.379075	0.885937	-2.3006	0.993974
BnaA01G0126300ZS	-0.594275	0.785687	0.301798	0.948707	-2.53503	0.000793599	-1.87131	0.223437	-4.09989	0.000298352	-0.184437	0.930354	0.207462	0.993974
BnaA01G0126400ZS	-0.457723	0.20172	-0.100968	0.948707	-0.119986	0.875804	-0.415698	0.516606	-1.15094	7.24941e-11	-0.37901	0.0572967	0.176436	0.993974
BnaA01G0126700ZS	-0.491831	0.922882	0.61076	0.882199	0.225069	0.927306	0.910166	0.571986	-1.4664	0.0291086	-0.319352	0.97104	-0.0574947	0.994481
BnaA01G0126800ZS	-0.0865099	0.954287	-0.464481	0.331248	-0.19936	0.71385	-0.445737	0.112153	-1.51739	0.0129553	-1.94277	1.70456e-07	-0.971392	0.281332
BnaA01G0126900ZS	-0.946453	0.557319	0.762519	0.475065	0.782725	0.360424	0.692415	0.954723	1.65017	1.25705e-10	1.78872	5.38037e-12	1.26809	0.000963066
BnaA01G0127300ZS	-0.687241	0.218439	-0.652003	0.862442	-5.44897	2.36709e-23	-3.20144	0.00755033	-0.568904	0.0054523	0.739747	1.96186e-13	0.384386	0.0765535
BnaA01G0127800ZS	-0.582128	0.236925	0.950428	0.00511654	0.616446	0.240701	1.15619	0.0340837	2.07358	0.000429063	0.299993	0.97104	-1.77953	0.514419
BnaA01G0128200ZS									1.28939	2.66775e-20	0.642938	0.97104	-1.65759	0.993974
BnaA01G0128800ZS	-0.132753	0.95849	-0.736169	0.443751	1.02157	0.0608517	0.151188	0.954723	1.24209	0.610894	1.25329	0.00520461	0.0875386	0.993974
BnaA01G0129000ZS	0.0839186	0.954287	0.154621	0.948707	0.515525	0.148428	0.31581	0.873804	1.89839	1.91906e-06	-0.138185	0.97104	0.482888	0.734294
BnaA01G0129500ZS	-0.48341	0.602118	0.636131	0.442981	0.224461	0.827678	-0.234804	0.954723	-3.19343	0.0166022	0.209744	0.294374	-0.706781	0.0509842
BnaA01G0129700ZS	-0.837731	0.255121	0.025787	0.996713	-0.899565	0.217498	-2.17422	1.5367e-06	-0.0768949	0.989053	-0.958106	0.97104	2.29931	0.482724
BnaA01G0130300ZS	-0.791155	0.908293	0.610601	0.948707	-2.01937	0.102558	-1.62744	0.771178	1.46019	6.54834e-10	-0.0907264	0.952795	-0.322271	0.510069
BnaA01G0130400ZS	-0.260476	0.954287	-1.38955	0.63122	-0.26783	0.927306	-0.500725	0.954723	1.11302	7.22649e-08	0.050567	0.973287	-0.676706	0.275541
BnaA01G0130600ZS	0.0774579	0.94763	0.287341	0.0331024	0.494062	0.00135675	0.140532	0.779974	1.09562	6.42299e-13	-0.0928727	0.97104	-0.111436	0.993974
BnaA01G0130800ZS	-0.60222	0.883473	-0.0328429	0.996713	0.0792795	0.974814	1.52547	0.50037	2.5091	2.35306e-07	1.32472	0.676854	0.315532	0.993974
BnaA01G0131100ZS	-0.470211	0.31682	-0.541798	0.666085	-1.67139	0.00109529	-0.0814356	0.977439	-1.48207	0.0152199	0.149697	0.97104	0.328679	0.993974
BnaA01G0131400ZS	0.138917	0.800597	-0.462179	0.153752	-1.66357	0.000134403	-1.00809	0.619579	-1.0554	4.63668e-05	0.891686	2.95341e-15	0.500226	0.00218515
BnaA01G0131500ZS	-5.22647	0.00704926	-2.67826	0.590207	-3.5858	0.265715	-2.47115	0.897376	-4.30939	4.12446e-08	-4.12305	0.0122153	-3.75764	0.519301
BnaA01G0132300ZS	-1.18837	0.457111	1.65304	0.199872	1.88769	0.203398	1.78739	0.10124	1.10503	0.0253018	0.144003	0.97104	-0.566221	0.993974
BnaA01G0132400ZS	-0.627822	0.24892	-0.614983	0.468294	-1.39296	0.00466407	-0.141834	0.954723	-1.01336	0.00165919	-0.677827	0.0734845	-0.0581499	0.994481
BnaA01G0132800ZS	-0.084997	0.954287	0.0379984	0.970344	-0.271565	0.667417	-0.263975	0.877408	-0.296714	0.442565	-1.01029	0.000487063	-0.0751536	0.993974
BnaA01G0133100ZS	-2.29956	0.1398	-0.0149681	0.996713	-1.56684	2.23264e-14	-1.13592	0.000149452	-4.26324	0.0692097
BnaA01G0133200ZS	2.05457	0.842842	4.88332	0.033232	3.7377	0.217616	4.99204	0.0242644	3.19504	0.00971897
BnaA01G0133300ZS	0.332061	0.954287	1.24562	0.898755	0.3412	0.927306	1.05502	0.855035	2.05979	0.0314566	3.45301	0.506832	-1.75814	0.993974
BnaA01G0133800ZS	-0.27966	0.403257	-0.475297	0.423847	-1.36359	0.000102194	0.334302	0.889976	-1.13371	1.67443e-09	0.451211	0.000110569	-0.25372	0.801849
BnaA01G0133900ZS	0.233566	0.618288	1.53665	6.64513e-10	0.27051	0.729014	1.94463	0.280779	-0.05472	0.989053	1.32946	0.97104	-0.258462	0.994481
BnaA01G0134100ZS	-0.14921	0.943395	-1.49218	0.0342493	-3.87796	3.55054e-08	-1.26575	0.765157	-3.21855	1.91133e-12	0.628452	0.777551	0.611554	0.645488
BnaA01G0134400ZS	-0.471216	0.0722568	-0.447015	0.170479	-0.552456	0.0467669	-0.414855	0.466029	-1.10878	3.1822e-09	-0.230583	0.56645	-0.279976	0.874604
BnaA01G0134600ZS	1.04463	1.39e-05	0.730546	0.00315574	0.221889	0.652398	0.128633	0.954723	2.94419	0.000272754	-1.47722	0.97104	-2.76933	0.993974
BnaA01G0134700ZS	0.0791617	0.992219	-0.559857	0.948707	0.194536	0.936476	1.15053	0.867127	1.56962	0.0411162	0.0134061	0.999978	-0.855377	0.993974
BnaA01G0135100ZS	-0.260946	0.720857	1.57075	0.00172017	1.07408	0.159276	0.949685	0.241518	0.446961	0.0697668	0.360122	0.714969	0.175671	0.993974
BnaA01G0135800ZS	0.467256	0.954287	1.50337	0.22123	3.713	0.0449328	3.36995	0.63829	1.2429	0.734786
BnaA01G0136200ZS	0.442747	0.0326775	0.546477	0.000728126	1.06068	1.28223e-08	0.146184	0.881363	0.622908	0.0291506	0.33854	0.204993	0.283599	0.755507
BnaA01G0136400ZS	0.551815	0.0093575	1.11429	8.49916e-17	0.674083	5.48505e-07	0.698294	0.00439054	-0.676609	0.00643216	0.484683	1.2873e-06	-0.0522742	0.994481
BnaA01G0137100ZS	0.715121	0.0180475	0.934791	0.000559168	1.04142	2.21158e-05	1.01154	0.000597798	1.08675	0.000181315	1.18982	2.09476e-06	0.825703	0.0271028
BnaA01G0137400ZS	0.0385826	0.972031	-0.420418	0.662315	-1.33032	3.76295e-05	-0.658474	0.129068	0.323495	0.502828	-1.51669	0.52053	-0.923075	0.993974
BnaA01G0137500ZS	0.969925	0.868992	3.06856	0.00186006	-7.19285	5.61438e-10	-3.274	0.368767	5.94054	1.45991e-10	1.88862	0.96036
BnaA01G0137600ZS	0.651065	0.272253	0.395917	0.583892	1.8879	2.67891e-06	1.39304	0.0247906	0.667822	0.0521647	0.861117	0.0017598	0.464664	0.81548
BnaA01G0138200ZS	-0.299473	0.0601768	0.0786034	0.810515	-0.390633	0.000282506	0.00856587	0.996907	-1.29778	4.462e-25	-0.265812	0.00189506	-0.136875	0.97511
BnaA01G0138800ZS	0.0739664	0.992219	0.0248316	0.996713	-4.47918	2.28425e-06	-5.11373	0.00509136	-6.32711	2.94618e-05	-5.71358	0.00109622	-2.10881	0.993974
BnaA01G0138900ZS	-0.419757	0.476917	-0.450839	0.524326	-1.67607	2.32031e-07	-0.905625	0.0851152	-3.23258	7.23841e-19	-2.3023	2.21922e-33	-1.56497	0.000303447
BnaA01G0139000ZS	-0.544065	0.62096	-2.09123	0.511003	-2.79313	5.23883e-06	-2.80753	0.00274434	-1.21696	0.0229006	-1.66544	0.000901723	-0.964222	0.317769
BnaA01G0139800ZS	-0.663299	0.0587286	0.388556	0.525028	0.654141	0.282993	0.378712	0.954723	2.24525	1.15506e-06	0.965448	0.97104
BnaA01G0140000ZS	0.179523	0.947979	0.0658459	0.961584	1.33036	0.00600199	1.64423	0.000485702	1.65568	4.64089e-06	0.948935	0.0319024	0.551667	0.923242
BnaA01G0140100ZS	0.130843	0.821316	0.408412	0.233257	0.1251	0.80883	0.15499	0.954723	1.15733	1.76063e-07	-0.547359	0.498276	-0.0656366	0.994481
BnaA01G0140200ZS	0.0460738	0.954287	0.0602912	0.948707	-0.119973	0.787464	-0.115914	0.943083	1.79513	3.10022e-10	-0.331499	0.862529	0.106583	0.993974
BnaA01G0140400ZS	-0.015955	0.992219	-0.225705	0.948707	-0.0148787	0.990759	-0.507069	0.746841	2.60597	2.49725e-05	1.00359	0.185117	0.516854	0.877134
BnaA01G0141200ZS	0.918188	0.439344	1.14588	0.327989	-0.0394536	0.990759	0.390265	0.922586	-2.23623	0.0110915	0.686076	0.97104	1.90108	0.954721
BnaA01G0141700ZS	1.1819	2.87169e-07	1.13758	0.00176316	-1.29027	0.0258781	-0.0544752	0.996907	1.42328	0.0135071	0.182585	0.97104	-0.0171555	0.996516
BnaA01G0141900ZS	0.000961702	0.998339	0.25053	0.675167	0.238238	0.593883	0.224618	0.864123	1.00789	2.90243e-05	0.056732	0.971223	-0.245959	0.993974
BnaA01G0142000ZS	-0.131605	0.937545	0.486663	0.322015	-0.415356	0.374909	0.193995	0.954723	-1.03769	4.85217e-05	0.296957	0.20017	0.266096	0.679819
BnaA01G0142200ZS	-0.301307	0.829801	1.02586	0.034981	-0.586058	0.322035	0.0332775	0.996907	0.803398	0.0141103	0.370192	0.755782	0.179117	0.993974
BnaA01G0142500ZS	-0.321316	0.66471	-1.34491	0.00990513	-1.92811	8.076e-09	-1.3504	0.105827	-3.84513	5.17692e-10	0.205946	0.97104	-0.263801	0.993974
BnaA01G0143600ZS	-0.438895	0.0927705	-0.256632	0.394039	-1.34652	7.60875e-20	-0.492235	0.0368275	-1.4446	0.543394	-0.12426	0.974347	-0.288153	0.993974
BnaA01G0143900ZS	0.425891	0.562829	0.178352	0.929579	-0.0164165	0.990759	0.475116	0.584738	1.65598	0.00341809	0.00287528	0.999978	0.456412	0.993974
BnaA01G0144700ZS	-2.38954	0.689854	1.02571	0.906842	1.44339	0.000341368	-0.245576	0.908873	0.952667	0.845367	0.284879	0.97104	-1.71796	0.993974
BnaA01G0145100ZS	3.97781	0.0812667	2.09649	0.267195	4.93167	0.0141508	2.44712	0.758796	3.71777	0.069685	3.90476	0.116547	3.48915	0.168383
BnaA01G0145200ZS	0.00864525	0.992219	-0.292994	0.390614	-0.852576	0.000106672	0.0409332	0.972386	-1.24412	2.69461e-07	-0.000416144	0.999978	0.145522	0.993974
BnaA01G0145300ZS	1.16786	0.0464734	1.07305	0.0135996	0.769854	0.144827	0.711389	0.361092	2.66771	1.5829e-11	0.624245	0.529931	1.21661	0.36523
BnaA01G0146600ZS					-0.884847	0.927306			1.49872	0.00105544	0.10034	0.97104	0.412607	0.312428
BnaA01G0146900ZS	-0.541024	0.833983	0.777314	0.498997	1.29809	0.251404	1.16422	0.564582	3.5956	4.41462e-11	0.846638	0.767191	0.425629	0.993974
BnaA01G0147000ZS	0.105416	0.862371	0.0784013	0.948707	-0.223245	0.445016	-0.0532456	0.95639	-1.18528	4.7098e-09	-0.122953	0.954516	-0.599553	0.0729728
BnaA01G0147400ZS	-0.341152	0.511277	-1.09015	0.476755	0.17689	0.934083	-0.899383	0.816929	1.88106	4.72952e-07	0.112751	0.97104	0.546318	0.993974
BnaA01G0147600ZS									4.69682	0.0192974	-0.575717	0.97104	-0.855377	0.993974
BnaA01G0148500ZS	-0.0660466	0.964348	0.164444	0.948707	0.48999	0.509579	1.18751	0.128528	1.01477	0.00554678	-0.405103	0.915915	-0.692103	0.956195
BnaA01G0149400ZS	-1.91091	0.339234	0.871723	0.944656	-1.45416	0.410856	1.38198	0.86136	2.34648	0.00301337	0.418185	0.935515	0.306992	0.993974
BnaA01G0151500ZS	0.603198	0.000107397	0.252735	0.43409	-0.752377	0.000499663	-0.431623	0.45686	3.4194	4.40399e-73	0.459257	0.71823	1.00521	0.0096391
BnaA01G0152100ZS	-0.268877	0.533864	0.397423	0.0876686	-0.291604	0.266665	0.173251	0.953468	1.38118	6.14722e-09	-0.040849	0.985073	-0.312408	0.872169
BnaA01G0152900ZS	2.05147	1.1077e-16	1.06304	0.0014141	1.79559	4.49547e-12	2.55985	1.06013e-15	2.0503	2.31861e-23	2.89384	4.5502e-45	1.35316	7.09352e-07
BnaA01G0153200ZS	0.17498	0.879223	1.94206	4.43539e-05	1.16673	0.180185	3.01669	0.350613	2.80887	1.549e-27	0.573785	0.97104	0.416771	0.993974
BnaA01G0153400ZS	0.375187	0.0829378	-0.49284	0.0252895	-0.53252	0.00944275	-0.330735	0.318449	-2.00238	5.02616e-07	-0.168258	0.952795	0.816682	0.993974
BnaA01G0153600ZS	-0.374215	0.876105	-1.51958	0.0593711	-3.1003	2.84223e-23	-1.16007	0.0553566	-3.24003	6.94184e-22	-0.507517	0.795519
BnaA01G0153800ZS	-0.384873	0.916983	-0.842633	0.734085	-0.432677	0.748009	-0.0713267	0.973659	-1.29651	0.0208541	-0.267564	0.97104	-0.938431	0.806348
BnaA01G0154400ZS	0.98565	0.424126	1.02523	0.219098	3.3188	0.000102953	0.514929	0.66536	1.74199	0.847019
BnaA01G0154600ZS	0.623171	3.9589e-11	-0.00219304	0.996713	-0.532839	2.56503e-05	-0.341195	0.120161	-1.5698	2.65897e-16	-0.475151	0.047248	0.0754017	0.993974
BnaA01G0154700ZS	0.131306	0.947432	-0.0350217	0.969481	0.365905	0.286886	-0.248786	0.779881	-1.0797	4.61774e-05	-0.150255	0.97104	-0.0972514	0.993974
BnaA01G0154800ZS			-0.936364	0.948707			-1.01146	0.954723	6.08838	2.83048e-05	0.307212	0.640363	0.165456	0.993974
BnaA01G0155300ZS	-1.22129	0.916677	1.0256	0.948707	1.58229	0.835763			5.10542	0.0051915
BnaA01G0155400ZS	-1.5205	0.856045	0.485015	0.948707	1.39021	0.822006	-0.931087	0.954723	4.49406	0.00102819	-1.13647	0.938694	-2.35505	0.820595
BnaA01G0155500ZS	0.0190585	0.977339	0.625529	2.69094e-10	0.405375	0.0154588	0.409239	0.016474	2.12921	6.11941e-37	0.382847	0.00348709	0.512778	0.0897335
BnaA01G0155800ZS	0.0849049	0.977785	1.1816	0.0454167	1.45877	0.0684362	1.31128	0.269015	0.822074	0.378299	0.357726	0.97104	0.42902	0.993974
BnaA01G0156300ZS	-0.793924	0.0855947	0.282885	0.688238	-0.042505	0.933276	-0.0651051	0.954723	2.55421	7.55223e-18	0.137064	0.97104	0.319087	0.907534
BnaA01G0156500ZS	0.222273	0.925694	0.514079	0.376618	0.819101	0.008387	0.0726188	0.959309	3.46106	7.75684e-72	0.228276	0.888883	0.249326	0.993974
BnaA01G0156600ZS	-0.162314	0.868002	-0.449231	0.204395	-0.403337	0.367393	-2.05107	3.60275e-09	2.36685	0.639959	-2.20322	0.237424	-0.212144	0.993974
BnaA01G0157400ZS	-1.38665	0.000779497	0.13451	0.948707	-1.56749	5.8755e-11	-1.17736	0.000122337	-2.85963	2.11241e-36	-1.10431	6.60506e-05	-1.0708	0.10106
BnaA01G0157600ZS	1.13427	6.54287e-05	0.607942	0.0791735	0.769364	0.00348494	1.51029	9.07295e-07	1.82293	2.67925e-07	1.06678	2.28889e-06	0.419189	0.647761
BnaA01G0157700ZS	-1.2432	0.000143135	0.0806396	0.948707	-1.61338	2.31165e-20	-0.560566	0.0231536	2.07146	2.16473e-08	0.199957	0.98954
BnaA01G0158200ZS	-1.42715	0.250482	-1.55986	0.150262	-1.34201	0.180975	-1.82871	0.111875	-2.26584	0.000129667	-1.39234	0.0209893	-0.847925	0.954619
BnaA01G0159700ZS	-0.928931	8.41246e-07	-0.582146	0.0106902	-1.05056	5.83356e-08	-0.864493	4.07547e-05	-1.07768	0.0413498	-0.527513	0.269446	-0.166041	0.993974
BnaA01G0160100ZS	-1.22591	0.799606	1.29885	0.441475	2.71756	5.25708e-19	-0.553973	0.00442361	-3.88524	6.23482e-07	0.288786	0.97104	-0.466432	0.993974
BnaA01G0160200ZS	0.6709	0.865893	-0.141493	0.948707	1.82832	0.000215587	1.3076	4.07063e-08	-2.57323	3.72981e-05	-0.230063	0.0969586	-0.191466	0.993974
BnaA01G0160300ZS	-1.06612	5.18773e-07	-0.624443	0.0992359	-0.563522	0.184773	-0.407106	0.536925	-0.202836	0.513615	-0.366984	0.247341	0.24439	0.993974
BnaA01G0161300ZS	0.506087	0.0445011	0.638624	8.40417e-06	0.654819	0.000588664	0.306945	0.25374	1.68556	2.03768e-16	0.255661	0.463597	0.743593	0.000296676
BnaA01G0161400ZS	-0.564665	0.108536	-0.524874	0.19069	-0.654375	0.0410953	-0.64156	0.174812	-1.00232	0.000507523	-0.59987	0.0673561	-0.250515	0.993974
BnaA01G0161700ZS	1.01557	0.02481	-0.197366	0.948707	0.259267	0.927306	0.917554	0.7101	-0.291807	0.552463	0.367213	0.433087	-0.134404	0.993974
BnaA01G0161800ZS			-0.936364	0.948707			-1.01146	0.954723	2.732	0.000110592	0.00473441	0.999978	-1.1075	0.993974
BnaA01G0162000ZS	-0.468867	0.0137276	-0.706673	0.0134065	-1.69441	4.25485e-18	-0.89415	0.00934755	0.802422	7.30129e-05	0.149874	0.83422	0.0348438	0.994481
BnaA01G0165100ZS	-0.057024	0.954287	-0.233645	0.306124	-0.36136	0.0589419	-0.241282	0.555709	-2.60146	2.9462e-18	0.126769	0.572375	0.0376606	0.993974
BnaA01G0165300ZS	-0.101444	0.954287	-1.05747	0.0184597	-0.708758	0.151289	-1.3821	0.0173805	0.93954	0.464411	-0.540658	0.96229	0.312045	0.993974
BnaA01G0165500ZS	0.0301142	0.984805	-0.489294	0.596776	-1.68676	0.000473099	0.219465	0.954723	-2.6608	5.44547e-16	0.100213	0.97104	-0.385245	0.993974
BnaA01G0165700ZS	-0.0118659	0.992219	0.170006	0.948707	-0.123278	0.927306	-1.64302	0.457859	2.27718	6.18584e-12	1.00727	0.802114	0.929611	0.711602
BnaA01G0165800ZS	0.849024	0.000481863	0.335596	0.569163	-1.61187	0.000379829	-0.0692466	0.9676	2.98431	1.23116e-22	-0.440608	0.97104	0.872676	0.993974
BnaA01G0166100ZS	-0.528802	0.299682	-0.265475	0.856826	-0.397387	0.419448	-1.00606	0.0928023	-1.17744	0.00253098	-0.145191	0.97104	0.175026	0.993974
BnaA01G0166700ZS	-0.482476	0.954287	0.025419	0.996713	-1.78481	0.875804	0.912089	0.954723	1.42166	0.0201304	-0.246358	0.985377	-1.71796	0.993974
BnaA01G0166900ZS	-0.12973	0.954287	1.63192	0.00492842	0.152778	0.927306	1.26276	0.315715	0.767167	0.0169151	0.166339	0.97104	-0.142267	0.993974
BnaA01G0167000ZS	-0.871158	0.954287							1.58247	0.00778172	-0.31067	0.476565	-0.368985	0.698178
BnaA01G0167200ZS	-0.769244	0.358006	-0.0302947	0.995986	2.11236	4.92847e-28	0.0036843	0.996907	-1.55218	6.56137e-18	0.206728	0.0658896	-0.291646	0.654133
BnaA01G0167300ZS	-0.00722532	0.992219	-0.356067	0.000307107	-0.260668	0.0950769	-0.0319652	0.954972	-1.40123	1.47066e-16	-0.0480364	0.97104	-0.188595	0.985788
BnaA01G0167500ZS	-0.408394	0.891089	-1.11268	0.652236	-0.11776	0.963805	-0.624109	0.885677	-2.17555	9.41029e-09	-1.11535	0.00327503	-0.47364	0.946445
BnaA01G0167700ZS	0.0927805	0.954287	0.405374	0.749797	0.570156	0.50948	0.643385	0.534002	-1.0779	0.0303798	0.425289	0.604147	0.426002	0.993974
BnaA01G0168000ZS	0.0227535	0.992219	-0.0655147	0.979311	-0.049046	0.974866	0.0103965	0.996907	-1.79401	6.83237e-05	-0.485945	0.888883	-0.821978	0.791151
BnaA01G0168200ZS	-0.641789	1.6124e-07	0.190368	0.320134	-0.132338	0.628655	0.275087	0.433065	2.13035	2.02854e-06	-0.00979745	0.999978	0.730779	0.00303207
BnaA01G0169500ZS	0.0228485	0.992219	-0.0374992	0.973927	-0.298488	0.590407	-0.377247	0.686731	-1.19875	0.00632837	-0.218452	0.97104	-0.054731	0.994481
BnaA01G0170400ZS	0.356242	0.849102	-0.829718	0.322499	-0.780831	0.441486	-1.89472	0.000632491	-0.25362	0.918608	-0.788527	0.364029	-0.957393	0.269757
BnaA01G0170800ZS	-1.46652	0.698147	1.02561	0.912642	-1.74723	0.666863	-0.642718	0.954723	1.00789	0.0261718	-0.353215	0.97104	-0.437872	0.993974
BnaA01G0171700ZS	0.0694391	0.992219	0.621056	0.646219	0.33582	0.882645	0.408083	0.954723	1.31904	0.0108089	0.965448	0.97104
BnaA01G0171800ZS	0.246802	0.954287	0.358139	0.948707	0.938519	0.372143	0.418661	0.936808	2.44122	1.98617e-08	-0.300405	0.97104	-0.259399	0.993974
BnaA01G0171900ZS	-4.0867	0.000902302	-0.745218	0.764151	-1.63706	0.28109	-1.90729	0.489281	-0.491432	0.838232	-1.00103	0.97104	-0.0168915	0.996426
BnaA01G0172400ZS	-1.38015	0.948668	-1.8327	0.948707	-0.529572	0.927306	0.958559	0.954723	2.96602	0.0246369	0.965448	0.97104	-1.28808	0.993974
BnaA01G0172700ZS	-0.660339	0.259939	0.484577	0.515648	0.518768	0.174715	1.41574	0.0280127	-3.44044	5.21644e-24	-0.70942	0.952795
BnaA01G0172800ZS	-0.489124	0.0230433	0.03561	0.95514	0.392821	0.102722	0.42066	0.263669	-1.21972	1.24512e-09	-0.0119161	0.999978	0.128224	0.993974
BnaA01G0173400ZS	3.23641	0.571115	-1.67504	0.605562	-2.33257	0.121996	-2.85658	0.0765836	-3.01315	0.00265024	-2.3185	0.111116	-2.83632	0.263699
BnaA01G0174000ZS	0.271819	0.663779	0.698637	0.0210356	2.10978	7.20025e-12	2.08307	1.15919e-08	1.3558	8.86184e-16	0.4251	0.298256	-0.109537	0.993974
BnaA01G0174100ZS	0.0480216	0.954287	-0.176585	0.773959	-0.437668	0.0505836	0.47877	0.0389541	-1.10357	1.49382e-08	0.277505	0.141639	-0.242898	0.985099
BnaA01G0174200ZS	0.438936	0.922116	0.540417	0.933482	1.74519	0.0972675	2.11979	0.0652377	3.02076	2.89023e-05	1.11307	0.425772	0.518773	0.993974
BnaA01G0174800ZS									4.57558	0.0311097
BnaA01G0175400ZS	-0.450018	0.355961	-0.232157	0.839334	-0.249501	0.72775	-0.0390175	0.981792	-1.13917	0.00101903	-0.489946	0.588266	0.079881	0.994481
BnaA01G0175500ZS	-0.445675	0.329791	-0.254414	0.948707	-0.385049	0.694139	-0.36226	0.954723	-1.60085	3.88147e-07	-0.00994587	0.999978	-0.713105	0.157756
BnaA01G0175700ZS	-0.958077	2.27e-07	-1.62717	6.79634e-08	-2.66712	2.55835e-38	-1.98894	6.83842e-14	0.282409	0.895056	0.468479	0.640626	-0.226677	0.993974
BnaA01G0175800ZS	0.772928	0.0143337	0.465221	0.0748833	0.803435	0.00216423	0.745931	0.0710854	-1.47525	6.20883e-12	0.255761	0.804819	0.224417	0.993974
BnaA01G0176400ZS	-0.853622	0.648304	0.170322	0.955007	-0.202469	0.927306	-0.161301	0.970238	1.66804	0.00205468	-1.22559	0.850513	0.511832	0.993974
BnaA01G0176800ZS	0.858175	0.803533	-0.321808	0.948707	3.31753	3.42883e-09	-0.173475	0.759459	-0.530503	0.740474	0.744801	0.764531	-0.474616	0.993974
BnaA01G0177100ZS	-0.57102	0.0163242	-0.994007	0.0010876	-0.617776	0.0205561	-0.39264	0.312533	-1.11279	5.34846e-07	-0.567503	2.58013e-05	-0.902555	0.000127648
BnaA01G0177300ZS	-0.576495	0.35396	-0.586765	0.880939	-3.57013	2.09672e-06	-2.2087	0.016522	0.135936	0.918328	-1.89072	0.96036	-1.37545	0.993974
BnaA01G0177500ZS	0.0195841	0.992219	0.342598	0.253646	0.320461	0.397465	0.497291	0.258551	1.05442	1.94944e-06	0.606105	0.0874484	0.124217	0.993974
BnaA01G0177600ZS	0.0902433	0.954287	-0.34801	0.498874	-0.738681	0.00371403	-0.217751	0.796735	-2.06979	1.34653e-17	-0.0549255	0.97104	0.040133	0.994481
BnaA01G0177900ZS	-0.310113	0.595248	-0.166734	0.871409	-0.203019	0.700443	-0.777132	0.0453179	1.50484	0.00912437	-0.67487	0.84786	-0.0981588	0.994354
BnaA01G0178200ZS	-1.93127	0.604197	4.88033	0.640774					1.31069	1.74848e-20	0.921166	0.697905	-0.267105	0.994481
BnaA01G0178600ZS	-3.94094	0.198611	0.0250203	0.996713	0.529365	0.82397	-0.725957	0.518067	3.03317	3.21446e-16	0.0078001	0.999978	-0.0227188	0.995014
BnaA01G0179200ZS	1.93987	4.73312e-06	0.487356	0.533358	1.20681	0.00317104	0.663219	0.309605	1.38648	0.0015077	1.08326	0.271901	-0.385616	0.993974
BnaA01G0179300ZS	-0.119089	0.954287	-0.849953	0.914418	-1.1738	0.525009	-1.93852	0.872814	-1.31395	0.0302931	-0.350591	0.96036	-1.21239	0.427757
BnaA01G0179800ZS	-0.208809	0.954287	0.784974	0.82471	-0.0435201	0.990759	0.156273	0.961241	1.72392	0.0146952	0.935382	0.864466	0.262935	0.993974
BnaA01G0179900ZS	-0.125609	0.954287	-0.616743	0.333919	-0.761572	0.0477058	0.198274	0.926969	-2.5234	4.67993e-11	-0.096576	0.97104	0.0186818	0.994481
BnaA01G0180200ZS	0.0575376	0.954287	-0.188715	0.346411	0.310273	0.101548	0.182774	0.853003	-3.25874	0.00930827	0.851773	0.97104	0.843224	0.993974
BnaA01G0180700ZS	0.229954	0.56383	-0.115832	0.862183	-0.0197555	0.96468	0.0937801	0.954723	-1.79005	9.92402e-13	0.106337	0.97104	0.179955	0.993974
BnaA01G0180900ZS	1.54126	0.934627	0.025419	0.996713	-4.7083	0.000629327	-3.1579	0.631861	0.158882	0.929288	3.08895	0.537885	1.06818	0.993974
BnaA01G0181100ZS									1.18107	0.0216664	-0.200882	0.97104	-0.781445	0.993974
BnaA01G0181300ZS	-0.883833	0.00595329	-1.52318	0.255648	-1.29666	0.0895286	-0.539449	0.954723	-2.01011	3.55776e-05	0.205836	0.886757	0.157299	0.993974
BnaA01G0182100ZS	0.0906269	0.992219	1.88071	0.948707	-0.884847	0.927306			1.94509	2.12231e-06	1.00723	0.97104	-2.37393	0.993974
BnaA01G0182400ZS	0.390858	0.27764	-0.00918552	0.996713	0.679165	4.95222e-05	0.129705	0.877895	-1.21227	5.00587e-11	-0.239424	0.561247	-0.0371684	0.994481
BnaA01G0183100ZS	-0.871158	0.954287	0.025419	0.996713	-0.815601	0.927306	-0.808143	0.873938	1.83209	0.000148576	0.410368	0.972954
BnaA01G0183200ZS	-5.18952	3.08914e-67	-5.51863	2.00094e-07	-1.8425	0.428056	-2.19135	0.678155
BnaA01G0184100ZS	0.0369722	0.954795	0.702696	8.55999e-05	0.458952	0.0539357	0.6747	0.0239127	1.40554	1.50112e-10	-0.582893	0.957162	-0.172168	0.994481
BnaA01G0184200ZS	0.0548971	0.963146	0.0578683	0.963724	-0.515085	0.371339	0.239818	0.954723	-1.27566	7.03422e-06	0.0346528	0.972713	0.0771056	0.993974
BnaA01G0184500ZS	-0.816047	0.892545	1.612	0.362727	-1.39864	0.323035	-2.54664	0.729882	5.07819	1.22626e-10	-1.86869	0.71549	0.102761	0.994481
BnaA01G0186700ZS	-1.94358	0.733851	5.78873	0.505984					2.71656	2.47215e-28	0.909096	0.176552	-1.39489	0.92537
BnaA01G0186800ZS	0.065236	0.992219	3.88066	0.421013			0.912089	0.954723	3.67416	4.10524e-24	0.467131	0.97104	-3.08914	0.643752
BnaA01G0187100ZS	0.227279	0.673089	0.404364	0.186642	0.06367	0.927306	-0.652053	0.511545	1.3807	3.46611e-05	-0.316547	0.97104	-0.167683	0.993974
BnaA01G0187600ZS	-3.46428	1.17716e-07	-1.49161	0.08596	-2.20609	0.00163551	-1.27774	0.182984	-1.52508	0.00232276	-1.03384	0.198709	-0.671077	0.89992
BnaA01G0188100ZS	0.628578	0.285918	0.94507	0.0832672	0.906759	0.0887335	1.38531	0.0141359	1.03459	0.000367974	0.296793	0.97104	-0.158245	0.993974
BnaA01G0189400ZS	-0.995733	0.457229	-0.289463	0.785428	3.20511	9.35576e-09	0.909232	0.789137	2.1946	6.36651e-06	2.39789	3.37381e-20	-1.24795	0.00372176
BnaA01G0189800ZS	-0.173054	0.510837	0.531775	1.36803e-07	1.23604	2.27768e-25	1.22563	5.13354e-12	2.03209	2.92321e-37	1.12474	1.4284e-26	0.825443	4.05813e-05
BnaA01G0190500ZS	-1.09596	0.866359	1.60907	0.714087	0.0769547	0.990759	0.63687	0.954723	1.9455	1.55693e-15	0.642142	0.0418972	0.150122	0.993974
BnaA01G0190600ZS	0.474534	0.954287	0.509696	0.948707	1.08251	0.825086	-1.53085	0.952952	1.12895	0.0233959	-0.299165	0.97104	-3.32969	0.78145
BnaA01G0191100ZS	-0.0104834	0.992219	-0.845714	0.44771	-1.61666	0.029047	0.18578	0.968037	1.40713	0.815437	0.784672	0.97104	0.694126	0.338673
BnaA01G0191700ZS	0.432154	0.0016956	0.575163	5.54255e-05	0.568655	6.899e-05	0.252605	0.801258	-3.74219	1.15996e-35	-0.911586	0.0253656	-1.37545	0.993974
BnaA01G0193500ZS	0.0728468	0.954287	-0.088887	0.948707	-0.127611	0.760186	0.180579	0.814704	-1.02136	0.000133145	0.0506618	0.97104	-0.0437471	0.993974
BnaA01G0193600ZS	-1.03172	5.37298e-05	-0.366484	0.59345	-0.782247	0.0196226	0.229597	0.85667	-0.270838	0.41504	-0.256156	0.846055	-0.0104594	0.994481
BnaA01G0194600ZS							-0.0496828	0.996907	-1.94892	2.60911e-13	0.287343	0.00364397	0.338905	0.241404
BnaA01G0194900ZS	-1.00116	0.120118	-0.0344962	0.984456	0.0124787	0.990759	-0.124746	0.954723	1.02212	0.000179662	-0.268152	0.91668	0.185399	0.993974
BnaA01G0195500ZS	-0.168937	0.8444	0.306969	0.121494	0.395609	0.0564116	-0.101273	0.922378	3.05251	6.93417e-35	1.81096	0.865278	1.45881	0.00230682
BnaA01G0196000ZS	1.37593	0.182479	0.355591	0.934545	0.316882	0.702433	0.114392	0.954723	4.27156	0.0171118	1.17927	0.952795	0.416953	0.993974
BnaA01G0196200ZS	0.696109	0.377187	0.229812	0.860645	1.37788	1.93416e-05	0.219535	0.920475	3.09341	0.0892572	-1.13416	0.730299	-0.786454	0.993974
BnaA01G0196400ZS	-0.164169	0.80835	-0.600594	0.0876892	-1.1438	4.51112e-05	-0.602571	0.220063	-0.769153	0.449271	-0.215167	0.950519	-0.290925	0.950713
BnaA01G0196800ZS	-0.904743	0.35795	-1.01705	0.541328	-1.79015	0.0168171	-1.26758	0.219451	-0.437894	0.774383	-0.269383	0.97104	-1.65962	0.950553
BnaA01G0197200ZS	1.43816	8.86754e-05	1.32945	5.55783e-06	3.35301	0.00038391	1.82241	0.954723	2.77079	0.498198	1.41835	0.92906	0.479279	0.947289
BnaA01G0197600ZS	1.28992	0.000849605	0.765175	0.0313532	2.17386	2.08492e-11	-0.456584	0.894628	-3.92455	1.27485e-40	1.16308	1.43512e-30	-0.763336	0.000495128
BnaA01G0197800ZS	0.136585	0.913338	0.633846	0.00824196	0.674116	0.0146158	0.183859	0.927985	2.01235	9.68467e-16	0.51408	0.633548	0.320069	0.993974
BnaA01G0198700ZS			0.025419	0.996713	-0.884847	0.927306			5.60941	0.00131521	0.965448	0.97104	1.06818	0.993974
BnaA01G0199100ZS	-4.19629	0.0426237	-0.264086	0.948707	0.274345	0.927358	1.24272	0.827354	0.0545689	0.988646	-0.00201459	0.999978	0.799184	0.993974
BnaA01G0199300ZS			2.8807	0.787049	-3.5904	0.261645			-0.5419	3.02903e-05	-0.17095	0.563422	-1.40431	0.000859414
BnaA01G0199600ZS	-2.7652	0.741513	-0.936364	0.948707			0.912089	0.954723	1.74992	0.00164722	0.0176868	0.999978	1.95265	0.993974
BnaA01G0202200ZS	-0.502301	0.0176186	-0.336605	0.241543	0.597305	5.92185e-05	-0.55249	0.000659118	-1.01778	2.52399e-12	-0.338946	0.00320033	-0.530379	0.157018
BnaA01G0202400ZS	0.881978	0.75529	1.86869	0.14964	3.96238	3.52004e-09	2.4173	0.121345	3.32281	6.70951e-14	-0.155788	0.97188	0.894631	0.251754
BnaA01G0202700ZS	-0.0594584	0.954287	0.903764	0.000236803	0.679578	0.022646	0.612635	0.443987	1.31346	0.00350727	0.194121	0.97104	0.467715	0.993974
BnaA01G0203600ZS	-0.59994	0.00187476	-0.56319	0.0188659	-0.547331	0.0187152	-0.732168	0.0004691	3.91227	5.76984e-28	-0.890825	0.97104	0.698564	0.993974
BnaA01G0203700ZS	-0.40448	0.0426237	0.874171	5.79934e-05	0.452781	0.00950891	1.85437	1.11088e-14	1.43567	1.06744e-13	-0.292236	0.401362	-0.171678	0.993974
BnaA01G0203800ZS	-0.492806	0.702857	0.288438	0.871511	0.332938	0.664232	0.979891	0.142706	1.52744	2.76383e-46	0.00548669	0.999978	-0.312501	0.631114
BnaA01G0204100ZS	-0.222676	0.943834	0.00977499	0.996713	-0.24771	0.875804	0.378722	0.837651	3.80682	2.23324e-06	0.471256	0.97104	-0.654679	0.993974
BnaA01G0206200ZS	0.324975	0.672612	-1.46434	0.0618841	-3.47031	2.91449e-05	-2.31361	0.054828	-1.03868	0.895056
BnaA01G0206700ZS	0.00493285	0.992219	0.427516	0.111283	0.766832	0.000116253	0.718935	0.00280008	1.68643	4.72321e-17	0.258993	0.642407	0.113452	0.993974
BnaA01G0207300ZS	0.0784392	0.954287	0.688012	0.0058314	0.291303	0.491292	0.262562	0.709359	-0.306865	0.12379	1.07297	7.43523e-10	1.26675	2.07168e-07
BnaA01G0207400ZS	0.366045	0.954287	-0.713004	0.948707	0.65327	0.927306	4.4137	0.00860162	-0.830027	0.00170122	-0.0455765	0.97104	-0.0984316	0.993974
BnaA01G0207600ZS	0.010355	0.992219	-0.263929	0.795696	-0.211264	0.752158	0.141956	0.954723	-1.10938	0.000462893	-0.282921	0.883346	-0.17952	0.993974
BnaA01G0207700ZS	-0.149356	0.725038	-0.191866	0.511346	-0.683239	6.32742e-06	-0.818199	8.6585e-06	-1.15797	2.87053e-10	-0.799121	7.14933e-07	-0.314194	0.722509
BnaA01G0208500ZS	-0.0226813	0.992219	-0.391262	0.954939	-3.10429	0.445024	-1.01146	0.954723	3.71871	1.26366e-06	0.965448	0.97104	-1.79653	0.993974
BnaA01G0208800ZS	0.68941	0.74675	1.65161	0.0287387	1.43812	0.0782024	0.2571	0.954723	1.69613	0.00102628	0.690452	0.84003	0.452206	0.993974
BnaA01G0209400ZS	0.124843	0.942496	1.1311	4.80487e-06	0.248106	0.502363	0.715875	0.02521	0.299208	0.186581	0.0583792	0.97104	-0.0763514	0.993974
BnaA01G0210500ZS	0.276013	0.0214223	0.18642	0.0436976	0.439369	0.0012309	-0.142046	0.626406	1.07842	5.6896e-11	0.0838054	0.955148	0.0313785	0.994074
BnaA01G0210600ZS									-1.52117	0.58627	-1.20177	0.0480637	-0.38246	0.994326
BnaA01G0211400ZS	0.426986	0.201849	0.15268	0.748428	1.233	4.52069e-12	0.121814	0.954723	-0.711065	0.0011702	0.456216	0.00749644	-0.137736	0.993974
BnaA01G0211500ZS									-3.42866	0.0468763	-2.44625	0.952795	-1.82245	0.993974
BnaA01G0212000ZS	-0.788182	0.00213651	-0.811809	0.0553829	-2.55339	9.30581e-24	-1.11589	4.31849e-09	-1.59554	0.812417
BnaA01G0212100ZS	0.146122	0.774675	-0.0243531	0.971699	-0.258483	0.341102	-0.0756312	0.954723	-1.64094	6.18584e-12	-0.0921957	0.97104	-0.188351	0.993974
BnaA01G0212900ZS	5.0236	0.608691			-2.35732	0.782985			7.35082	3.27022e-08
BnaA01G0213500ZS	-0.804006	0.595229	-0.376353	0.944656	0.137314	0.927306	-0.298115	0.954723	-1.58594	0.0028548	-0.212932	0.97104	-0.253765	0.993974
BnaA01G0213900ZS	-0.0851638	0.796008	-0.167655	0.253451	0.0495516	0.887961	0.0741521	0.954723	-2.12131	5.85409e-25	0.574314	2.0642e-09	0.64585	0.0204084
BnaA01G0214600ZS	-0.521377	0.0716655	-0.660043	0.0959974	-1.54661	2.05129e-07	-0.645702	0.150133	-0.574076	0.0686627	-0.0853669	0.97104	-0.247766	0.993974
BnaA01G0215300ZS	1.48459	0.100777	0.562593	0.461646	2.07576	8.78472e-05	0.163192	0.954723	1.47666	0.645054	0.0706141	0.973287	-0.420625	0.993974
BnaA01G0215500ZS	0.0442729	0.985012	-0.171557	0.948707	-0.284982	0.866712	-0.537952	0.621157	-2.91126	4.33899e-07	-0.178863	0.97104	-0.604414	0.993974
BnaA01G0215800ZS	0.031974	0.992219	-0.0267221	0.996713	0.135168	0.927306	0.114801	0.954723	-1.41257	0.0108923	-0.199223	0.97104	-0.228034	0.993974
BnaA01G0216500ZS	-0.361951	0.961386	-0.558914	0.948707	-0.681345	0.927306	0.186146	0.993479	2.01188	0.00124349	0.929654	0.875275	0.241105	0.993974
BnaA01G0216900ZS	-0.14877	0.896793	-0.516229	0.501351	-1.03211	0.00578037	-0.256104	0.954723	-2.22993	2.35486e-08	0.0413886	0.989097	-0.123942	0.993974
BnaA01G0217200ZS					5.26614	0.00527752	-1.4033	0.231299	0.884876	0.895056	0.965448	0.97104	1.89939	0.993974
BnaA01G0217500ZS	1.67075	0.0176299	0.171707	0.948707	0.336536	0.844187	-0.0262582	0.996907	-0.291673	0.881323	0.00528864	0.999978	0.101333	0.994481
BnaA01G0219200ZS	-0.191008	0.610193	-0.869275	0.00713294	-3.11891	4.21626e-40	-1.4293	5.37425e-06	0.141717	0.956696	-0.0925745	0.99784	-0.469543	0.993974
BnaA01G0219600ZS	-0.359598	0.149855	0.649903	0.00269573	-0.131766	0.708244	0.00738083	0.996907	1.58823	3.2648e-17	-0.607589	0.808925	0.0534369	0.994481
BnaA01G0220100ZS	0.565491	0.197221	0.845948	0.200328	1.51483	0.0146993	0.343565	0.43184	5.82408	5.00813e-23	1.84011	0.0502347	1.77111	0.0859038
BnaA01G0221300ZS	-0.0852105	0.947432	-1.35168	0.00821294	-3.05672	7.24712e-66	-0.192283	0.693434	1.86451	4.77915e-08	0.403865	0.46782	0.158905	0.993974
BnaA01G0222300ZS	0.831295	0.000121528	0.170093	0.584654	1.19128	8.44048e-16	0.14636	0.954723	3.42047	1.61213e-25	-0.0573206	0.97104	0.221331	0.993974
BnaA01G0222400ZS	-0.170892	0.954287	-0.618519	0.879457	-0.712319	0.644721	1.37109	0.683135	-1.1019	9.41223e-05	-0.099737	0.97104	0.0478109	0.993974
BnaA01G0222700ZS	0.638865	0.0809595	0.36088	0.477702	-1.83023	1.34611e-13	-1.52793	2.93453e-05	-3.48048	8.43406e-17	-1.29094	0.00622921	0.673196	0.411934
BnaA01G0222800ZS	0.374988	0.954287	0.539479	0.938614	0.771634	0.79326	0.427532	0.954723	3.44045	0.0111306	0.0036793	0.999978	1.5919	0.993974
BnaA01G0223900ZS	-0.299509	0.325728	0.460802	0.0064307	-0.372586	0.096748	1.27758	0.557486	-2.35359	0.00508599	-1.90375	0.0200651	0.00904008	0.997674
BnaA01G0224200ZS	-0.233536	0.893306	-0.489104	0.948707	-1.74677	0.0221309	0.602903	0.863503	-0.209859	0.699571	-0.100403	0.97104	-0.309018	0.993974
BnaA01G0224700ZS									1.47469	0.0445122	-1.84107	0.97104
BnaA01G0226200ZS	1.46478	2.64858e-05	-0.263681	0.771425	0.574567	0.123432	0.137095	0.954723	-2.22253	1.83843e-06	-0.0418234	0.994873	-0.397415	0.993974
BnaA01G0227500ZS	-0.128464	0.954287	-1.09144	0.455707	-1.68227	0.0196737	0.496944	0.734721	-0.48739	0.84113	-0.316325	0.97104	-0.558466	0.993974
BnaA01G0229000ZS	-0.33874	0.0679421	-0.436387	0.0824142	-1.08875	1.61603e-08	-0.444125	0.327919	-0.649038	1.67962e-05	-0.0313616	0.97104	-0.188712	0.921591
BnaA01G0230700ZS	0.728106	0.346045	0.689838	0.202752	1.05829	0.0331618	0.338002	0.911367	0.0236928	0.989053	0.858609	0.166652	-0.195318	0.993974
BnaA01G0231200ZS	0.871938	0.00316353	0.937134	0.000148123	1.00247	0.000223211	0.69756	0.0302053	-0.0370285	0.93055	0.306151	0.608382	0.28884	0.993974
BnaA01G0231300ZS	0.335938	0.794126	0.197431	0.938581	0.570525	0.0986083	0.166881	0.946636	1.75843	0.00897605	0.443844	0.97104	-0.295203	0.993974
BnaA01G0231800ZS	0.436303	0.0107208	0.909462	1.65657e-10	0.536863	0.0227677	0.114894	0.954723	2.59564	2.84204e-17	-0.105657	0.97104	0.241674	0.993974
BnaA01G0232900ZS	0.192619	0.790567	0.451301	0.270665	0.651859	0.0335631	1.50817	4.19585e-05	1.27817	9.67449e-07	0.786498	0.00326967	0.60084	0.366876
BnaA01G0233200ZS	0.132712	0.654711	-0.228481	0.362083	-0.822458	2.61145e-09	-0.0687724	0.954723	-1.51761	1.33399e-08	-0.0325294	0.97104	0.24103	0.815202
BnaA01G0233800ZS	0.633021	0.732271	0.817475	0.62258	0.407594	0.754981	0.453993	0.687234	-1.33265	0.0143839	0.273641	0.867707	-0.257142	0.993974
BnaA01G0234000ZS	1.0524	0.954287	-1.8327	0.948707					2.84917	0.033304
BnaA01G0234200ZS	-1.77346	0.95039	3.50493	0.319379	2.50718	0.750839			4.7535	0.00475136	1.88581	0.97104	2.33157	0.993974
BnaA01G0234300ZS	0.460202	0.0613612	0.03565	0.956636	0.301679	0.369133	-0.192853	0.852716	-1.21433	0.0411712	0.151689	0.97104	-0.0636801	0.994481
BnaA01G0234900ZS	-1.39107	0.947916	0.025419	0.996713	-0.884847	0.927306			-3.62459	1.31664e-05	-0.489498	0.602535	-0.484012	0.993974
BnaA01G0235000ZS	-0.871158	0.954287	0.025419	0.996713	-0.884847	0.927306	-1.01146	0.954723	-3.73947	0.00476482	-0.281139	0.97104	0.709548	0.993974
BnaA01G0235700ZS	0.0170399	0.992219	0.156482	0.850003	-0.057014	0.927306	0.0546983	0.954723	-1.52948	1.56479e-09	0.145152	0.78657	0.0879747	0.993974
BnaA01G0236600ZS	-0.366891	0.954287	0.677428	0.948707	-1.52705	0.552604	-0.0706851	0.996907	1.67562	0.0260022	0.89333	0.97104	0.106408	0.994481
BnaA01G0247800ZS	-2.75493	0.744971	-3.15392	0.639511	-3.95242	0.143959	-5.07144	0.0276405	-2.94424	0.44989	-1.84948	0.97104
BnaA01G0248200ZS	3.14064	0.0493164	1.72623	0.298645	-0.719266	0.611536	0.690502	0.861728	1.63232	0.3886	1.67796	0.584078	0.123098	0.994481
BnaA01G0251300ZS	1.70781	1.88594e-12	-0.0580164	0.948707	-0.0343154	0.931527	-0.481575	0.12093	-0.258039	0.261611	-0.320594	0.24324	-0.348246	0.605603
BnaA01G0256500ZS			-0.936364	0.948707	-2.78058	0.613486			0.884876	0.895056	-0.958106	0.97104	1.76304	0.00251126
BnaA01G0256600ZS	-0.0463723	0.954287	0.117474	0.719086	-0.322087	0.0290127	0.00492416	0.996907	-1.01796	9.87352e-12	-0.244214	0.116877	0.0504717	0.993974
BnaA01G0256800ZS	-0.0964299	0.787628	-0.123744	0.686268	-0.159044	0.399333	-0.169305	0.628212	3.64198	3.04717e-69	0.0354874	0.98343	0.501234	0.526209
BnaA01G0258000ZS	2.49253	0.860211	0.919174	0.948707	-0.884847	0.927306	-1.88351	0.954723	6.27533	9.36827e-08			0.106408	0.994481
BnaA01G0258800ZS	0.0635399	0.954287	-0.0140586	0.996713	0.222831	0.489278	0.0604551	0.954723	-1.0713	2.322e-06	0.0452803	0.97104	0.111902	0.993974
BnaA01G0259300ZS	-0.378815	0.0614781	0.314601	0.61591	0.284664	0.587047	1.54421	0.875897	-1.77158	6.96729e-07	-0.377898	0.797896	-0.912352	0.26205
BnaA01G0263300ZS	0.802237	0.150604	1.43198	0.0021925	1.46978	0.0165778	1.43407	0.186475	5.46378	9.40216e-06			-1.7736	0.993974
BnaA01G0263500ZS	0.136611	0.94021	-0.125749	0.948707	0.559817	0.149779	0.823388	0.00345831	-1.49225	7.36052e-08	-0.0134421	0.999978	0.0245713	0.994481
BnaA01G0263600ZS	-3.49952	0.000119551	-0.517545	0.803699	-3.12736	1.17091e-05	-2.10763	0.00651808	-1.8454	0.0268421	-1.31027	0.438631	-0.171121	0.993974
BnaA01G0263900ZS	-0.250737	0.756503	0.00560833	0.996713	0.479513	0.131897	-0.168959	0.812773	1.51468	1.47193e-06	-0.86984	0.889	0.43554	0.993974
BnaA01G0265100ZS	1.10678	0.412794	2.02588	0.00453766	1.65825	0.191227	3.22975	0.0041542	1.73897	0.84113
BnaA01G0265700ZS			0.987189	0.948707					1.18475	0.000602218	-0.633758	0.97104	-0.855377	0.993974
BnaA01G0266000ZS	-1.00465	1.47692e-07	-0.213805	0.578186	-0.198875	0.658217	-0.532927	0.380783	2.0662	3.93466e-15	0.190951	0.97104	0.983734	0.00536525
BnaA01G0268300ZS	-1.08443	9.36714e-05	0.135535	0.948707	0.389564	0.470884	-0.0644906	0.963497	1.05743	0.115416	0.107578	0.97104	1.02644	0.267786
BnaA01G0268600ZS	0.0788613	0.992219	-0.835706	0.836279	2.37644	1.36378e-05	-0.105141	0.954723	0.615003	0.620655	0.254862	0.97104	-0.405316	0.993974
BnaA01G0269500ZS	0.707072	0.0221101	0.498094	0.112836	0.672426	0.030262	0.420965	0.485589	-2.07095	0.0198819	0.677544	0.952795	-0.243844	0.993974
BnaA01G0270200ZS	0.0577988	0.954287	-0.00572619	0.996713	-0.112269	0.837812	-0.000273041	0.999709	2.43774	0.00136895	-0.0783808	0.999978	0.111629	0.994481
BnaA01G0270400ZS	2.03104	0.0015581	0.209612	0.948707	0.528078	0.480898	0.0460271	0.989947	-1.27464	0.654108	-0.258116	0.97104	1.9852	0.993974
BnaA01G0270700ZS	0.0987671	0.992219	0.132099	0.977217	0.222818	0.927306	0.652319	0.795206	2.50173	0.0182673	-0.0126013	0.999978	-0.487458	0.993974
BnaA01G0271600ZS	-4.19814	0.0474735	-0.97617	0.948707	-1.9454	0.379667	0.697944	0.954723	0.116261	0.950028	2.0105	0.823837	1.44565	0.993974
BnaA01G0272000ZS	-0.486345	0.235792	-0.145727	0.93071	-0.234091	0.620361	-0.234332	0.78078	-1.90447	4.25906e-05	-1.79291	0.00519196	-0.468231	0.993974
BnaA01G0272600ZS	-0.207255	0.899319	0.0122321	0.996713	-1.11979	0.0327841	-1.32734	0.401084	-1.74436	0.16242	-0.46508	0.97104	0.0654398	0.994481
BnaA01G0272700ZS									1.13623	3.20051e-08	0.532656	0.888883	-1.19675	0.993974
BnaA01G0273800ZS	0.0707781	0.96779	-0.38944	0.886093	-0.446702	0.611435	0.279173	0.935253	-1.01136	0.0248185	0.369966	0.853914	-0.298444	0.993974
BnaA01G0274000ZS	-3.09108	0.563784	2.72517	0.354952	1.09448	0.87299	3.77743	0.566013	4.52826	0.00207422
BnaA01G0274100ZS	0.829641	0.735356	0.545196	0.921765	2.24846	0.000512058	1.43439	0.0315543	4.34385	0.0965386	-0.958106	0.97104	-0.855377	0.993974
BnaA01G0274400ZS	2.30958	0.00255671	0.0256121	0.996713	0.271412	0.86694	-0.413818	0.859875	0.35636	0.817544	0.00282006	0.999978	-0.877473	0.993974
BnaA01G0274800ZS	-2.06986	0.329159	-1.51488	0.352823	-0.963035	0.187364	-0.177787	0.954723	-3.32126	5.49859e-05	-1.49021	0.0305565	0.602068	0.261149
BnaA01G0275000ZS	-0.871158	0.954287	2.46567	0.886093					1.98327	0.00148237	0.965448	0.97104
BnaA01G0276000ZS	-0.871158	0.954287	1.88405	0.948707	-2.36329	0.747891	0.50005	0.960678	2.16318	3.37337e-08	0.644863	0.97104
BnaA01G0277200ZS	-1.39107	0.947432	2.72824	0.605968	-3.10573	0.450446	-3.26207	0.687234	1.28744	6.25256e-09	0.407347	0.952333	0.131364	0.994481
BnaA01G0277400ZS			5.27263	0.582445					1.09409	1.33488e-10	-0.806064	0.97104	-0.877167	0.993974
BnaA01G0277700ZS	-0.459721	0.522651	-1.79149	0.0149355	-2.06675	0.00144499	-0.0601848	0.996907	-1.82651	0.176157	0.707567	0.97104	1.11417	0.993974
BnaA01G0278300ZS	-0.547971	0.833983	-0.130998	0.950158	-0.141186	0.927306	0.25704	0.954723	1.11248	0.040593	1.15901	0.0188982	-0.781316	0.755507
BnaA01G0278500ZS	-1.4478	0.121599	1.71055	0.0111696	1.91982	0.0095853	0.97295	0.257473	1.52075	0.6314	0.889355	0.97104	1.44832	0.993974
BnaA01G0278800ZS									1.22777	3.7962e-05	1.32849	0.206937	1.9952	0.993974
BnaA01G0279900ZS	0.334716	0.954287	-0.50556	0.948707	1.20882	0.68018	-0.408058	0.954723	4.98637	0.00164415	-2.43175	0.952795	0.350046	0.993974
BnaA01G0280600ZS	-1.0989	0.477379	0.172413	0.948707	1.22912	5.19353e-05	0.833755	0.0393567	0.859563	0.000226782	-0.337946	0.904867	-0.188583	0.993974
BnaA01G0281600ZS	-0.810882	0.954287	0.922176	0.948707					2.25377	1.86911e-12	0.563671	0.888821	-0.228589	0.994481
BnaA01G0281700ZS	0.280736	0.909069	0.00458988	0.996713	-0.104132	0.927306	0.046345	0.981983	-1.4488	0.000976391	0.25736	0.97104	0.0994971	0.994481
BnaA01G0282200ZS	-5.47819	0.504514					-1.01146	0.954723	-1.29639	2.61716e-10	0.0995353	0.941744	-0.0359691	0.993974
BnaA01G0282500ZS	0.408149	0.252343	1.2096	6.11601e-06	0.296105	0.630853	0.613343	0.681513	0.547771	0.182862	0.428745	0.113262	0.0760737	0.993974
BnaA01G0282700ZS	-6.37444	6.68042e-05	-1.77922	0.787606	-2.81908	0.358537	0.842568	0.954723
BnaA01G0283200ZS	-0.0478159	0.970709	-1.0717	0.153816	-3.29469	1.69821e-83	2.42314	0.0955328	-3.97011	0.00200818	-0.0293668	0.984961	0.538695	0.130363
BnaA01G0283300ZS	-0.097623	0.992219	1.60981	0.799897	6.31913	0.311608	0.912089	0.954723	5.76753	7.75198e-05	-1.4838	0.97104	1.06818	0.993974
BnaA01G0284100ZS	-0.440449	0.0120563	0.127602	0.835304	-0.362596	0.0867118	-0.0033684	0.997338	1.61466	2.60172e-18	0.151185	0.942567	0.35265	0.443713
BnaA01G0284400ZS	-0.811515	0.191375	0.0917767	0.948707	-0.828134	0.217134	0.195703	0.954723	-1.84779	0.00054534	-0.740525	0.460424	0.0672142	0.994481
BnaA01G0285600ZS	-0.236288	0.455158	-0.094377	0.948707	-0.474414	0.0144793	-0.0565833	0.954723	-1.55042	3.48368e-16	-0.381236	0.0481357	-0.227164	0.918904
BnaA01G0286100ZS	-0.871158	0.954287	0.987189	0.948707					5.02	0.00795156
BnaA01G0287200ZS	0.932933	7.75831e-07	-0.26176	0.417485	-0.285032	0.24607	-0.567329	0.0568509	-1.3394	3.80378e-08	0.15567	0.97104	-0.0516551	0.993974
BnaA01G0287600ZS									1.83055	0.0212437	0.663016	0.97104
BnaA01G0288200ZS	-0.138995	0.613307	-0.647415	5.15594e-08	-0.834863	1.38468e-09	-0.120243	0.784639	-1.03838	6.96693e-05	0.291895	0.43128	0.541749	0.0675578
BnaA01G0288300ZS	-0.35907	0.699523	-0.634222	0.567944	0.588814	0.289138	0.66095	0.317833	-1.34105	0.00504617	0.265878	0.96132	-0.61383	0.993974
BnaA01G0289000ZS	-1.75659	0.954287							2.81477	0.00774074	-3.16272	0.786823
BnaA01G0289100ZS	0.242202	0.466924	-0.1637	0.77896	-0.264107	0.229655	-0.00873956	0.996907	-1.02765	5.14849e-05	0.173966	0.97104	-0.0259796	0.994481
BnaA01G0289200ZS	-0.388518	0.288594	-0.354331	0.728155	-0.458035	0.31985	0.198205	0.954723	-1.38453	8.95367e-08	-0.0222112	0.984068	0.110845	0.993974
BnaA01G0289400ZS			1.88071	0.948707					1.97604	0.000825448
BnaA01G0290700ZS	0.196567	0.643984	0.0347708	0.953378	0.374301	0.0991151	0.487618	0.0118832	1.48842	0.00731482	0.33636	0.640388	-0.0292902	0.994481
BnaA01G0291100ZS	0.780805	0.791079	0.366698	0.944656	1.28105	0.372547	0.223838	0.954723	3.27092	0.000132036	-0.958106	0.97104	0.100672	0.994481
BnaA01G0291600ZS	-0.279904	0.954287	-1.33842	0.154922	-1.14992	0.000457108	-0.00304399	0.997756	-1.98845	0.653465
BnaA01G0291800ZS	1.57207	0.914663	-0.557963	0.948707	4.06577	0.0453393	-0.785127	0.954723	1.08173	0.684773	1.40364	0.836015	3.43614	0.488682
BnaA01G0293200ZS	-0.21217	0.954287	2.72448	0.365458	0.200309	0.929229	3.66439	0.715664	4.08592	0.00766708			2.57478	0.993974
BnaA01G0293300ZS	0.369319	0.954287	2.3467	0.239375	1.98335	0.0473118	0.458731	0.954723	2.18724	0.131394	-2.43902	0.942567
BnaA01G0294600ZS	0.647967	0.0166217	0.943536	5.97656e-07	0.305955	0.255703	-0.199656	0.954723	2.76662	1.52102e-29	0.614824	0.27175	0.812744	0.393865
BnaA01G0296400ZS	-0.195184	0.723409	0.655391	0.00525986	0.000522764	0.99797	0.00910518	0.996907	1.1983	3.92626e-09	-0.165274	0.97104	0.480878	0.639474
BnaA01G0297500ZS	-1.01096	0.0659706	0.741958	0.380418	1.28616	0.13958	0.0334657	0.996907	1.42021	1.81227e-22	0.043781	0.97104	-0.121051	0.993974
BnaA01G0297600ZS	-0.338392	0.954287	-0.42976	0.931042	0.161014	0.927306	-0.198091	0.954723	-7.81955	7.61948e-09	-0.801787	0.407844	0.337983	0.993974
BnaA01G0298100ZS	-0.398092	0.448499	-0.254398	0.769753	0.631599	0.100961	-0.456179	0.727909	-2.07627	5.49065e-19	-0.259189	0.434863	-0.618539	0.355763
BnaA01G0298400ZS	-0.788851	1.89801e-13	-0.883019	2.10535e-09	-0.769659	8.70387e-07	-1.24386	9.52238e-18	-2.03394	1.93505e-10	0.337661	0.0340871	0.178155	0.922726
BnaA01G0299500ZS	-0.588376	0.160173	-0.214445	0.948707	-0.84869	0.184897	-0.38295	0.92568	-2.40994	5.25384e-29	-0.0617565	0.97104	0.07931	0.993974
BnaA01G0300300ZS	0.092855	0.992219	2.46567	0.886093	-1.77242	0.892457			4.20246	1.59034e-23	-0.958106	0.97104
BnaA01G0302300ZS	0.219348	0.858487	-0.419737	0.425793	0.153891	0.869524	-0.122603	0.954723	1.03111	0.00436137	0.238023	0.97104	0.0829741	0.994481
BnaA01G0302800ZS	0.05278	0.954287	-0.195943	0.862706	-0.228864	0.601681	0.23963	0.698017	-2.3986	2.52826e-08	0.456478	0.843893	0.0949489	0.994481
BnaA01G0303100ZS	-0.984455	0.711973	1.17413	0.293964	2.30282	0.00462958	1.81381	0.452968	1.83521	5.14057e-06	-0.417144	0.866517	-0.0778886	0.994481
BnaA01G0303200ZS	-0.871158	0.954287			1.03871	0.927306			5.08364	0.00166575	0.587297	0.97104	0.535153	0.993974
BnaA01G0303400ZS	0.0906269	0.992219	-0.936364	0.948707			-1.89171	0.954723	1.50387	4.03003e-05	0.523084	0.97104	0.584138	0.993974
BnaA01G0305000ZS	0.310696	0.954287	1.73313	0.00745199	2.37635	0.00139383	1.21885	0.392816	0.92599	0.847019
BnaA01G0305200ZS			-1.87083	0.87684	2.48513	0.0349751	0.506404	0.617465	-0.316431	0.764867	0.594334	0.270678	0.774064	0.277548
BnaA01G0306100ZS	0.0402163	0.994776	7.01009	0.339597	0.076937	0.990759			2.32097	1.26824e-30	0.175297	0.986802	-2.12009	0.993974
BnaA01G0306300ZS	-0.181557	0.759422	-0.671554	0.351706	-0.591123	0.780776	-1.3416	0.93931	1.81296	8.6648e-15	-0.452474	0.777551	0.498012	0.993974
BnaA01G0306400ZS	-2.0458	0.000101745	-0.728992	0.091704	-0.410112	0.469244	-1.13466	0.254031	2.43897	1.17005e-20	-0.0229285	0.999978	0.476697	0.376447
BnaA01G0306500ZS			0.025419	0.996713					6.19603	5.24742e-05
BnaA01G0306800ZS			2.46567	0.886093					1.76918	0.000320784	0.311856	0.97104	0.0562039	0.994481
BnaA01G0307000ZS	1.0524	0.954287	-0.936364	0.948707	1.56463	0.840063			4.48231	0.0104506	1.88581	0.97104	1.06818	0.993974
BnaA01G0307800ZS	-0.134332	0.954287	-0.2722	0.894732	1.04552	0.0105048	-0.247318	0.941695	-3.63639	0.00845962	-0.149109	0.648471	-0.613904	0.032559
BnaA01G0307900ZS	1.05052	0.954287	1.88429	0.948707	1.98141	0.869524	0.378545	0.964578	1.94722	0.0179817	0.631257	0.97104	-1.67688	0.993974
BnaA01G0308300ZS	-0.181742	0.401405	-0.492517	0.000107262	-0.232194	0.317406	-0.413645	0.00659055	-1.74659	2.12981e-17	0.098565	0.775511	0.0267593	0.993974
BnaA01G0310100ZS	-0.477672	0.877492	1.14168	0.606051	-0.228353	0.927306	0.518725	0.955606	4.22954	0.0202703			-0.206428	0.994481
BnaA01G0311300ZS	0.686889	0.143232	1.11924	0.000111717	1.38082	1.64219e-11	2.77276	1.3761e-08	2.17851	5.2464e-06	0.278357	0.97104	0.616678	0.440938
BnaA01G0312800ZS	-0.212125	0.712552	-0.642105	0.5152	-1.65118	0.00204632	0.64289	0.605294	0.288069	0.621313	0.217974	0.625708	-0.92537	8.62539e-05
BnaA01G0313900ZS	0.0906272	0.992219	-0.936364	0.948707	-0.884847	0.927306			-2.93489	5.91031e-21	1.0283	0.272842	3.31899	0.523443
BnaA01G0314500ZS	0.567542	0.743865	0.0698634	0.948707	1.48335	1.59893e-05	0.032622	0.996907	0.599091	0.0970692	1.00431	0.888141	1.75925	0.993974
BnaA01G0314600ZS	-1.89004	3.43714e-27	-0.506627	0.865536	-1.4267	7.85944e-21	-0.603118	0.0779866	-4.11938	6.01256e-34	2.45991	0.952795
BnaA01G0315700ZS	-6.12659	0.000383394			0.0769371	0.990759			-0.754107	0.0412196	0.67475	0.774457	-0.424588	0.993974
BnaA01G0317200ZS	0.226577	0.355064	0.106074	0.747898	0.487181	0.000915501	0.0431649	0.954723	1.31936	8.26341e-13	0.201857	0.623708	0.159856	0.993974
BnaA01G0317800ZS	1.02892	0.000342322	-0.0925877	0.948707	-0.289868	0.512898	-0.452055	0.461254	-2.92475	1.46471e-09	-0.159162	0.97104	0.235929	0.993974
BnaA01G0318000ZS	-0.0997783	0.738123	-0.138879	0.388301	-0.384624	0.00219418	-0.304404	0.143185	-1.57637	8.89549e-32	0.2023	0.289498	0.508214	0.0103504
BnaA01G0319400ZS	0.874436	0.0306884	1.84902	0.000234217	0.690865	0.43043	0.631661	0.747398	2.1835	1.00342e-08	0.475132	0.97104	-0.135025	0.994481
BnaA01G0319500ZS	0.200627	0.831995	-0.232688	0.794284	0.206412	0.80439	-0.529032	0.532879	-1.59885	1.97569e-05	0.0562332	0.97104	0.182734	0.993974
BnaA01G0319700ZS	-1.75571	0.95039	-2.83236	0.797686	-2.38755	0.0193477	-2.41271	0.00291343	-4.40681	0.0500149	-1.77589	0.382454	0.0958131	0.994481
BnaA01G0319900ZS	-3.81767	0.0267015	-2.45916	0.114464	-3.83606	0.0216329	-5.37434	0.0106851	-5.1777	0.00483315	-2.25146	0.315277	-1.29306	0.993974
BnaA01G0320800ZS	-0.0556028	0.954287	-0.193345	0.700312	-0.63983	0.00296426	-0.156631	0.891898	-1.34238	3.85767e-10	0.01401	0.999978	0.0667076	0.993974
BnaA01G0321600ZS	-0.102174	0.954287	0.541566	0.0247258	0.0239071	0.965092	0.172928	0.817792	1.0027	3.6177e-09	0.442117	0.240691	0.398509	0.61315
BnaA01G0322000ZS	-1.75571	0.95039	2.24094	0.817441	-2.35732	0.782985	-1.01146	0.954723	1.67002	5.40512e-17	1.48166	0.97104
BnaA01G0322900ZS	-0.0234675	0.982903	0.0472952	0.948707	-0.383533	0.0990943	-0.163225	0.889837	-1.36918	3.45487e-13	-0.318512	0.142342	0.0677223	0.993974
BnaA01G0323400ZS									2.51374	0.0380346	1.33453	0.97104	1.88905	0.958559
BnaA01G0323800ZS	0.687969	0.0181165	-0.965775	0.0641583	-1.40522	4.14895e-05	-0.282129	0.779959	-2.22242	3.14235e-06	-0.316878	0.820678	-0.15144	0.993974
BnaA01G0323900ZS	-0.915035	9.88918e-05	1.00634	2.31973e-09	0.986218	0.1625	1.11661	0.577774	4.1228	8.3874e-68	0.00367934	0.999978	5.69487	0.867513
BnaA01G0324100ZS	1.34085	1.92169e-08	0.424678	0.0731157	0.12368	0.759312	-0.252384	0.552201	-0.239168	0.389455	-0.157793	0.97104	-0.0437205	0.994481
BnaA01G0324800ZS	1.24193	6.90758e-10	0.412179	0.0577186	0.460753	0.0138929	0.169589	0.724298	0.529242	0.00182102	0.0327765	0.97104	0.0823796	0.993974
BnaA01G0324900ZS	1.12497	2.66374e-05	0.0331516	0.980469	-0.48661	0.207086	0.214158	0.926103	0.186266	0.659317	-0.0130349	0.999978	-0.0732434	0.993974
BnaA01G0325400ZS	0.728282	0.650021	1.39305	0.0657795	2.65753	7.09874e-36	0.64165	0.00860458	-0.416386	0.895056	-0.02524	0.999978	2.13019	0.189607
BnaA01G0325700ZS	1.80854	0.0015621	0.625191	0.470625	0.808736	0.20585	0.234466	0.954723	0.666594	0.329701	0.713676	0.240975	0.467448	0.846228
BnaA01G0325800ZS	1.60528	0.921675	4.97005	0.023019	4.63571	0.0361602	2.40944	0.905594	2.36685	0.639959	3.32738	0.134744	2.76838	0.000597136
BnaA01G0325900ZS	1.13408	4.98701e-08	0.226407	0.713505	0.155322	0.832009	0.171563	0.894628	0.0834695	0.84113	-0.206581	0.739645	0.038571	0.993974
BnaA01G0326400ZS	0.904554	0.658932	2.19534	0.0771154	0.956669	0.597088	2.21197	0.20468	-1.5094	0.000173057	0.29669	0.95179	-0.0676564	0.994443
BnaA01G0326500ZS	1.78265	0.00032529	0.767975	0.139952	1.58865	0.0122181	0.866726	0.86081	1.28262	6.40152e-22	0.781822	0.97104	-0.855377	0.993974
BnaA01G0326600ZS	1.26728	7.47269e-29	0.0251169	0.948707	-0.518516	0.000128271	-0.38974	0.0066965	-1.64483	9.602e-47	-0.400455	0.000405139	-0.0981906	0.993974
BnaA01G0326700ZS	1.27688	5.86749e-13	0.284146	0.207774	0.0709758	0.866712	-0.0687043	0.954723	-0.427969	0.00575004	-0.0311205	0.97104	0.159417	0.993974
BnaA01G0326800ZS	1.16303	1.16527e-08	0.347378	0.164479	0.469672	0.0159002	-0.143082	0.872034	0.327516	0.0621184	0.037031	0.97104	-0.132823	0.993974
BnaA01G0327000ZS	1.51877	5.09636e-05	0.266791	0.860947	0.216343	0.744505	0.318371	0.802457	0.615223	0.116445	0.153737	0.97104	-0.0495112	0.994481
BnaA01G0327100ZS	1.93143	0.724051	2.72824	0.605968					6.35023	3.18336e-48
BnaA01G0327200ZS	1.53353	5.24756e-31	0.389203	0.0091558	0.707068	1.29662e-06	-0.0191639	0.979163	-0.523226	0.0126604	0.065279	0.97104	0.170057	0.993974
BnaA01G0327800ZS	1.51671	0.00170321	0.164757	0.948707	0.204705	0.859104	-0.117482	0.954723	0.213926	0.834107	-0.251259	0.97104	0.0105856	0.995459
BnaA01G0328600ZS	1.01977	9.14389e-06	0.323761	0.37664	-0.239093	0.471973	0.195501	0.802702	-0.00172788	0.992486	-0.15309	0.702941	0.0219293	0.994481
BnaA01G0328800ZS	1.46142	0.637435	-0.709977	0.940197	-1.0762	0.0376833	-0.270921	0.929515	-1.71175	2.12165e-06	-0.442017	0.97104	1.39149	0.993974
BnaA01G0329600ZS	0.21944	0.954287	-1.115	0.0635047	-0.367116	0.539436	0.446758	0.219853	-2.22325	0.0450805	0.364627	0.0481212	-0.114918	0.993974
BnaA01G0330000ZS	1.36397	8.93507e-28	0.421073	0.00744395	0.698697	2.72891e-08	0.434984	0.0194968	0.639861	1.00974e-05	0.253268	0.0344553	-0.147887	0.993974
BnaA01G0330800ZS	2.16492	0.00740662	0.0609849	0.984289	-0.944074	0.231662	-0.399744	0.896623	-0.701272	0.25838	-0.671037	0.648079	0.226892	0.993974
BnaA01G0330900ZS	1.56447	7.24721e-11	0.335433	0.330196	-0.510947	0.0399286	-0.410188	0.227692	-1.12353	1.71232e-07	-0.294191	0.246944	-0.011942	0.994481
BnaA01G0331000ZS	1.29074	2.20443e-05	0.516876	0.227316	0.421429	0.113428	0.953721	7.78243e-05	-0.277678	0.616954	-0.594448	0.236385	0.404509	0.993974
BnaA01G0331300ZS	1.34076	3.05605e-15	0.418656	0.0203199	0.294553	0.139244	-0.0625117	0.954723	-0.424267	0.0370944	0.0135659	0.999931	0.23452	0.851463
BnaA01G0331400ZS	1.02747	2.59634e-16	0.182317	0.630731	-0.312196	0.141626	-0.556123	0.0121389	-1.43698	6.16461e-18	-0.0243659	0.974061	-0.151807	0.993974
BnaA01G0331600ZS	1.12379	7.44144e-06	1.23647	2.58947e-16	0.922679	7.28667e-07	0.682475	0.000405977	1.9599	2.13168e-53	0.138732	0.8391	0.481278	0.080863
BnaA01G0332200ZS	1.71145	0.00673295	0.362058	0.86538	0.669945	0.419199	0.765542	0.511784	1.61083	0.125398	0.735857	0.97104	0.797797	0.993974
BnaA01G0332300ZS	-0.455288	0.908479	1.74168	0.0372599	0.718578	0.394178	2.31942	0.00496737	2.64232	0.000168077	0.551057	0.546362	0.337015	0.993974
BnaA01G0332400ZS	0.218461	0.254102	-0.0131837	0.979803	-0.0692789	0.863435	-0.526984	0.0144251	1.17336	1.21113e-05	0.0571085	0.983457	0.00396397	0.996795
BnaA01G0332700ZS	0.111518	0.992219	1.88071	0.948707					4.77376	0.00386774	-0.895288	0.97104	-0.855377	0.993974
BnaA01G0333100ZS	-0.931378	0.255596	0.00162733	0.998362	0.243983	0.875804	-0.123191	0.954723	1.4845	3.1632e-11	-0.0424946	0.983312	-0.176685	0.993974
BnaA01G0333900ZS	-1.75659	0.954287			2.58465	0.156691	-0.0880647	0.996907	3.06367	0.0432607	0.94235	0.0488809	-0.0571223	0.994481
BnaA01G0335000ZS	-0.697858	0.32579	0.0953444	0.948707	-0.947074	0.0140042	-0.443823	0.549387	2.06879	5.45315e-15	-0.834725	0.698178	0.788257	0.993974
BnaA01G0335100ZS	-0.321717	0.109669	-0.832259	0.079939	-2.76911	6.43124e-87	-0.398335	0.0130958	-0.957837	0.00142517	-0.201595	0.595409	0.114416	0.993974
BnaA01G0336400ZS	0.0906269	0.992219	2.46567	0.886093					3.09486	6.23754e-12	1.4584	0.848305	-0.706906	0.993974
BnaA01G0336800ZS	-1.08077	0.049855	-0.336598	0.948707	-1.73189	0.00112737	0.176758	0.954723	-0.547648	0.341741	-0.199218	0.97104	-1.02991	0.993974
BnaA01G0338100ZS	0.0323501	0.954287	0.0630126	0.948707	-0.00648143	0.990759	0.0621531	0.954723	1.18654	2.10827e-18	0.151588	0.637633	0.209904	0.899983
BnaA01G0338800ZS	0.00694147	0.992219	1.62687	0.0145214	1.04574	0.0538471	0.994721	0.102998	0.411535	0.0381675	-0.32896	0.561324	-0.811282	0.214284
BnaA01G0339700ZS	0.0869518	0.95039	0.447655	0.128444	-0.308829	0.0958605	1.11671	3.77762e-10	-1.77813	5.18844e-16	0.0737452	0.960726	0.0616557	0.993974
BnaA01G0340000ZS	1.00031	0.954287	2.8807	0.787049					2.59751	1.28316e-06
BnaA01G0340400ZS	-2.34615	0.00734286	-0.766082	0.642199	-2.04412	0.0157046	-2.01181	0.122994	-1.6841	0.0146704	-0.696462	0.97104	0.210887	0.993974
BnaA01G0341500ZS	0.562306	0.833983	-0.367353	0.878361	1.22518	0.167991	-0.765092	0.848559	3.31797	0.049418	0.0627908	0.999978	-0.244121	0.993974
BnaA01G0342100ZS	-9.09875	2.52002e-05	-1.97467	0.43748	-4.57358	0.0101907	-0.99091	0.954723	-7.0203	2.49845e-07	-1.45949	8.85769e-11	1.06818	0.993974
BnaA01G0342200ZS	1.08575	0.0741806	0.350602	0.787049	1.01403	0.0194517	-0.178632	0.954723	-2.01785	0.331672	-1.1598	0.962437	1.90724	0.993974
BnaA01G0342300ZS	0.388139	0.781604	1.54178	0.000177036	0.765588	0.612367	0.742955	0.734259	3.42474	3.65509e-47	-0.410005	0.95395	0.469935	0.993974
BnaA01G0342600ZS	1.04872	1.24946e-09	0.290494	0.323353	1.16402	5.1269e-08	0.633563	0.241736	0.639953	0.88862	-0.381383	0.97104	0.0158609	0.994481
BnaA01G0343100ZS	0.0828658	0.954287	-0.383062	0.543997	-0.951287	0.000243256	-0.287507	0.733104	-1.12199	0.000271621	-0.27645	0.789867	0.376086	0.679819
BnaA01G0343300ZS	-0.71058	0.829337	0.703613	0.948707	-2.64573	0.0355808	-1.85355	0.524516	1.60736	7.21651e-06	0.436065	0.97104	-0.551221	0.993974
BnaA01G0343400ZS	-2.4826	4.88444e-13	-0.542858	0.210435	-2.95883	7.30544e-28	-3.32607	0.000386816	-1.11721	0.142605	-1.69765	0.688758	-2.48873	0.290583
BnaA01G0344400ZS	-1.26428	2.89633e-07	-1.30257	3.01647e-08	-1.26131	1.34174e-11	-0.500181	0.252242	1.72778	1.5349e-08	0.0689942	0.97104	0.212109	0.760229
BnaA01G0345000ZS	0.576147	0.0035621	0.33021	0.153919	1.17669	2.70174e-11	0.497873	0.0636218	0.646982	0.00341793	0.616119	8.10081e-06	0.266407	0.814077
BnaA01G0345100ZS	0.225953	0.914979	0.571515	0.337206	1.28309	0.00217222	0.253411	0.920475	0.211643	0.886234	0.420074	0.97104	0.204637	0.993974
BnaA01G0345200ZS	-0.310071	0.954287	1.61133	0.511146	0.618214	0.755098	0.464341	0.928363	-1.84689	0.0110061	0.394212	0.97104	-1.00116	0.993974
BnaA01G0346200ZS	-1.52542	0.864808	0.987189	0.948707	-1.82073	0.738811	-1.87442	0.954723	2.04374	0.0304738	-0.958106	0.97104	-0.855377	0.993974
BnaA01G0346800ZS	-2.77353	0.735535	1.88429	0.948707	-0.884847	0.927306			-0.0768952	0.989053	0.965448	0.97104	1.10397	0.0394414
BnaA01G0347300ZS	0.235574	0.877518	-0.49583	0.666733	-0.031084	0.985703	-0.413046	0.810537	-1.56973	0.0163697	-0.270248	0.963735	0.426183	0.925321
BnaA01G0347500ZS	-0.65177	0.0344328	-0.13873	0.958458	-1.84919	0.00239563	-0.757345	0.888562	-1.60599	8.92826e-10	0.0685179	0.97104	-0.247944	0.923356
BnaA01G0348000ZS	0.486166	0.354645	0.325022	0.762417	0.126987	0.927306	-0.235483	0.927985	-2.26577	0.00328118	0.167452	0.97104	1.48452	0.993974
BnaA01G0348100ZS	0.199433	0.954287	0.126862	0.948707	0.928138	1.07098e-07	0.388402	0.0601332	-2.15642	0.000709624	0.360236	4.14418e-05	0.0668162	0.993974
BnaA01G0348200ZS	-0.386273	0.954287	1.55223	0.0174859	2.12184	0.0583773			4.18599	8.14761e-16			1.06818	0.993974
BnaA01G0348500ZS	0.797912	0.556076	2.49339	0.000413478	2.80057	0.102739	1.52977	0.596912	4.0216	0.00532138	-0.191399	0.986353	0.854141	0.950392
BnaA01G0349400ZS	-0.98851	0.182184	3.11297	0.0269487	1.32897	0.161407	1.50308	0.420426	4.38565	9.52278e-06	1.26087	0.874225	-0.506091	0.934477
BnaA01G0349600ZS	-0.249503	0.726019	-0.035717	0.974598	-0.633316	0.0121941	0.343208	0.511974	-1.73384	5.22418e-08	0.064843	0.97104	-0.0476456	0.994481
BnaA01G0349900ZS	-0.86308	0.698032	-0.100017	0.966608	-1.39755	0.00844939	-0.335876	0.86944	0.586474	0.639959	-0.41277	0.97104	-0.0819969	0.994481
BnaA01G0350300ZS	-0.527759	0.32469	-0.403562	0.645566	-1.93439	6.0733e-07	-1.29784	0.0912187	0.49913	0.716281	-0.465373	0.97104	0.0969301	0.994481
BnaA01G0350700ZS	-0.83776	0.607041	-0.471737	0.853468	-1.55	0.0351987	-1.47994	0.576894	-0.512988	0.624474	0.682248	0.97104	-0.572815	0.993974
BnaA01G0350900ZS	-0.188219	0.954287	-0.88148	0.558129	2.72821	2.25424e-27	-0.148575	0.794047	-2.79163	0.0200361	-0.533323	0.105478	0.311714	0.993974
BnaA01G0351100ZS	0.307678	0.73828	0.0502339	0.987988	-0.552883	0.609828	-0.114161	0.954723	-2.8495	2.84185e-16	-0.422493	0.428098	0.00214528	0.998195
BnaA01G0351200ZS	0.258087	0.788062	-0.23593	0.888673	-0.07249	0.935623	-1.37457	0.198102	-3.66859	4.99585e-06	-0.287506	0.97104	0.580994	0.531314
BnaA01G0351400ZS	-0.200923	0.44163	-0.206568	0.388019	-0.565079	0.000999269	-0.490628	0.046189	-1.9915	2.41881e-13	0.12285	0.862529	0.267312	0.556975
BnaA01G0351800ZS	-0.60458	0.0976485	0.597309	0.00291271	0.986295	8.61656e-06	0.315585	0.13228	1.3749	7.39135e-13	-0.00707576	0.999978	-0.0145818	0.994481
BnaA01G0351900ZS	-0.126254	0.947916	-0.289849	0.724168	-0.8436	0.00163996	-0.115282	0.954723	-1.76483	1.2788e-06	-0.286617	0.479267	0.0353261	0.994481
BnaA01G0352000ZS	0.470065	0.594393	0.0417089	0.984188	-0.0278788	0.989593	-0.21772	0.954723	3.44604	0.039907			1.95265	0.993974
BnaA01G0352400ZS	0.167689	0.344184	-0.148255	0.496692	0.00156724	0.993142	-0.277794	0.251035	-1.17266	1.70756e-08	0.118964	0.651427	-0.0152067	0.994481
BnaA01G0352800ZS	-0.58547	0.0196216	0.853389	0.000190358	1.36363	5.29269e-06	0.923933	0.0960054	1.06032	1.15938e-06	-0.0873446	0.97104	0.431678	0.51709
BnaA01G0352900ZS	0.655968	0.762148	1.28914	0.157063	1.14432	0.0647256	1.2507	0.0706766	3.12902	1.83653e-16	1.10525	0.132087	-2.05779	0.955372
BnaA01G0353000ZS	0.0906269	0.992219	0.987189	0.948707	0.076937	0.990759	0.912089	0.954723	2.68768	0.000341706	0.97236	0.0621756	0.422489	0.280447
BnaA01G0353100ZS	-0.304468	0.948668	-0.0165728	0.996713	-0.498995	0.779828	0.242499	0.954723	-2.30904	0.00157212	0.230768	0.97104	-0.131894	0.994142
BnaA01G0353200ZS	1.4723	5.8833e-15	1.45905	3.09121e-07	-0.199714	0.911136	2.24536	1.60947e-10	1.46434	9.23399e-13	0.513102	0.000201434	0.289247	0.471928
BnaA01G0353500ZS			1.88104	0.948707	1.55809	0.82456	-2.87885	0.805825	-4.96911	0.00202779	0.553323	0.114967	-0.824804	0.698735
BnaA01G0353900ZS	-0.267889	0.334091	0.607184	0.000277996	0.576451	6.13117e-05	-0.0499701	0.954723	-1.42354	0.000333244	-1.83163	2.74537e-05	-0.185545	0.994481
BnaA01G0354000ZS	-0.914635	0.25183	0.651597	0.275812	1.57205	1.35138e-05	-0.286209	0.808336	-4.13849	0.0256376	-1.47544	0.97104	-1.71796	0.993974
BnaA01G0354100ZS	-0.220156	0.954287	0.671782	0.758598	0.477066	0.699154	0.227072	0.954723	1.96706	0.0140126	-0.581877	0.97104	0.10056	0.994481
BnaA01G0354700ZS	0.628472	0.000659211	0.156309	0.73749	0.682816	0.000198187	0.167948	0.837783	1.60629	7.17226e-12	0.454871	0.150432	0.123409	0.993974
BnaA01G0355200ZS	0.238704	0.834731	0.15513	0.912642	0.703259	0.0146513	0.749057	0.119912	2.49881	7.9885e-12	0.854152	0.000829048	0.0183452	0.994481
BnaA01G0355500ZS	0.51708	0.338404	0.0620037	0.95514	0.415247	0.446126	0.573064	0.458396	1.12439	0.000215476	0.516492	0.229185	-0.312163	0.993974
BnaA01G0355900ZS	0.694225	0.00023743	0.353123	0.150928	0.795078	3.59613e-05	0.259289	0.514318	1.04944	5.88619e-07	0.328878	0.405672	0.0720841	0.993974
BnaA01G0356400ZS	0.644446	0.0860225	0.025274	0.996713	-1.3091	9.06324e-05	-0.0710625	0.957502	2.31732	0.46684	1.74362	0.769515	-0.78003	0.993974
BnaA01G0356600ZS									1.3611	0.606351	1.00234	0.0173788	0.125151	0.993974
BnaA01G0357000ZS									2.03157	0.0164415	0.87812	0.97104	-1.44228	0.993974
BnaA01G0357100ZS	-2.77272	0.698032							-2.69889	0.00306176	0.000774144	0.999978	0.0404468	0.994481
BnaA01G0357400ZS	1.30188	1.55914e-14	0.728403	2.28731e-08	1.12521	2.15261e-12	1.15366	1.3074e-08	2.69044	3.53534e-29	0.395604	0.741689	0.321894	0.918238
BnaA01G0357600ZS	1.38815	0.0743752	1.20422	0.0473618	1.78948	0.0101853	0.370487	0.727796	5.20564	7.28635e-16	0.535497	0.492989	-0.0509594	0.994481
BnaA01G0357700ZS	1.6824	3.54041e-82	0.593582	5.97781e-07	1.13758	3.29991e-16	1.3544	2.66501e-08	1.35269	1.0517e-13	1.58213	1.77225e-44	0.25269	0.612556
BnaA01G0357900ZS	0.990421	0.0379589	0.12806	0.948707	0.843205	0.0439451	0.899011	0.24461	1.67457	0.00453891	-0.0223692	0.999978	0.46539	0.993974
BnaA01G0358000ZS	0.304567	0.585164	0.770713	0.0155974	0.433331	0.21155	0.94754	0.0482272	3.34356	1.50991e-18	-0.587735	0.97104	1.13659	0.993974
BnaA01G0358100ZS	2.14003	0.0530474	1.07267	0.531145	1.13027	0.45911	1.52234	0.23731	5.63896	0.000152566
BnaA01G0358200ZS	1.24064	0.282983	2.02499	0.0323948	0.850052	0.35557	1.32034	0.180399	4.42617	0.0131817	-0.000526283	0.999978	1.06818	0.993974
BnaA01G0358300ZS	1.14351	9.21448e-25	0.265239	0.0686903	0.421348	0.000559462	0.302783	0.351631	-0.932794	0.000291698	0.541774	5.93712e-05	0.160023	0.993974
BnaA01G0358400ZS	0.826601	0.000446367	0.573515	0.0158806	0.863906	0.000102119	0.56525	0.102807	1.10822	3.70364e-09	0.56433	0.000324367	0.0540827	0.993974
BnaA01G0358800ZS	0.831181	0.0050501	0.473617	0.100035	1.33881	1.08407e-07	0.874297	0.00315645	1.93735	1.84534e-10	0.472494	0.0375107	0.257507	0.868577
BnaA01G0358900ZS	0.199752	0.907572	-0.18676	0.948707	0.0688856	0.990759	1.44278	0.954723	2.18875	1.28251e-13	1.32093	1.61147e-06	0.288803	0.733828
BnaA01G0359300ZS	5.20057	0.00791881	3.41672	0.102144	4.10722	0.116591	2.52317	0.499709	-0.319718	0.727355	1.29882	0.00410353	-0.096599	0.994481
BnaA01G0359600ZS	-0.871158	0.954287	2.50725	0.65195	2.5462	0.707499	0.912089	0.954723	1.51138	3.30939e-07	1.20177	4.74103e-07	0.0663267	0.993974
BnaA01G0359700ZS	0.551669	0.0706685	0.0174859	0.991053	0.321319	0.311847	0.282417	0.713546	-1.08149	3.11215e-05	0.303104	0.0902517	0.229972	0.993974
BnaA01G0360000ZS	0.796672	3.28872e-10	0.281033	0.0744344	0.324203	0.0358103	0.601206	0.000530475	1.02092	7.65561e-11	0.485856	1.75263e-05	0.160236	0.967263
BnaA01G0360800ZS	0.389742	0.378777	1.2407	3.27608e-07	0.971715	5.5813e-05	1.69698	5.935e-05	2.0249	3.76482e-13	1.14984	0.00197817	0.214301	0.993974
BnaA01G0361700ZS	0.42265	0.0555046	0.435989	0.0284803	0.499584	0.00532642	0.49561	0.0698993	1.1386	4.11446e-14	0.265612	0.25479	0.024467	0.994481
BnaA01G0362300ZS	1.14889	1.9745e-06	0.221846	0.79671	0.404237	0.330951	0.326345	0.728208	1.00304	0.0182619	0.888838	0.114115	0.155544	0.993974
BnaA01G0362400ZS	0.272843	0.750875	0.271927	0.669009	0.435508	0.369815	0.245909	0.881069	1.48844	0.00526898	0.360447	0.97104	0.0778424	0.994481
BnaA01G0362600ZS	1.08288	2.7595e-06	0.350053	0.21558	0.384144	0.210692	0.0289649	0.982745	0.528748	0.0897249	0.572423	0.153395	0.215015	0.993974
BnaA01G0363000ZS	-0.377534	0.954287	1.40335	0.686916	0.325178	0.782336	-0.167516	0.974655	5.43342	1.18471e-05	0.965448	0.97104	1.06818	0.993974
BnaA01G0363700ZS	1.11646	0.00182721	0.359726	0.701435	0.872682	0.0250627	0.677213	0.22162	0.653352	0.244933	0.885852	0.885421	0.282398	0.993974
BnaA01G0363900ZS	0.0935452	0.992219	1.4412	0.442928	0.810109	0.887607	1.72862	0.658461	5.01612	0.0122957			1.06818	0.993974
BnaA01G0364500ZS	-1.2943	0.401325	1.76303	0.672638	-0.787989	0.858088	-1.87442	0.954723	1.54685	0.000102282	-0.655721	0.97104	-0.324438	0.994481
BnaA01G0364600ZS	-0.871158	0.954287	3.46695	0.4683	1.41733	0.767753	-0.312557	0.958552	1.99884	3.95802e-17	1.00343	0.97104	0.106209	0.994481
BnaA01G0365200ZS	1.0524	0.954287	0.025419	0.996713					7.53996	3.87821e-08
BnaA01G0365400ZS	-0.344847	0.856045	-0.761546	0.471021	-0.946812	0.379738	-1.92392	0.954723	-3.39783	0.013407	0.00367938	0.999978	-1.79653	0.993974
BnaA01G0366100ZS	0.0544015	0.974087	-0.00846377	0.996713	-0.326525	0.717661	-0.338845	0.849094	1.87215	0.000247842	0.193805	0.97104	-0.411083	0.993974
BnaA01G0366200ZS	-0.349223	0.223765	-0.846026	0.000632937	-1.70078	1.69479e-26	0.0344886	0.954723	-3.9062	5.7907e-54	-0.90695	0.17853	-0.0166458	0.995005
BnaA01G0367800ZS	-2.00275	6.44821e-07	-0.348878	0.918542	-0.308085	0.135717	1.00711	0.187038	-3.9019	0.00086774	-0.443228	0.563218	0.552638	0.0312706
BnaA01G0368000ZS	-0.869852	0.230632	-1.43449	0.493941	-2.47137	0.0353887	-0.200225	0.954723	-0.457954	0.36225	0.43109	0.724006	-0.205143	0.993974
BnaA01G0369100ZS			1.88104	0.948707	-1.77694	0.875804			1.26971	0.0286683	0.176307	0.97104	-0.121488	0.993974
BnaA01G0370100ZS	-0.871158	0.954287	3.68803	0.498997			0.525988	0.954723	1.65421	1.93142e-07	0.354721	0.97104	-1.22973	0.993974
BnaA01G0370300ZS	1.0524	0.954287	1.88405	0.948707	0.0769371	0.990759			1.95012	4.85211e-07	1.32349	0.931373	-0.855377	0.993974
BnaA01G0370700ZS	-0.114186	0.977522	0.211572	0.948707	1.25571	0.000683672	0.33421	0.799705	2.2613	9.31823e-07	0.218347	0.273452	0.00498584	0.997044
BnaA01G0370800ZS			2.46793	0.862183	-3.13851	0.256607	1.11925	0.888609	2.02167	1.73935e-06	-0.0162058	0.999978	0.239658	0.993974
BnaA01G0371700ZS	0.0172694	0.992219	-0.359842	0.484497	-0.618057	0.0579642	-0.223079	0.89995	-1.84444	1.78482e-07	0.105153	0.97104	0.117921	0.993974
BnaA01G0371900ZS	-1.88977	0.000587538	0.692895	0.815741	2.18178	0.218661	4.77473	0.0627144	2.63855	0.00569056	-0.895297	0.97104	-0.819388	0.993974
BnaA01G0372000ZS	0.819142	0.00722831	1.11832	1.45344e-05	1.73595	4.45024e-11	1.24452	0.000833089	2.99203	9.42693e-20	0.692243	0.136833	0.354249	0.993974
BnaA01G0372200ZS	0.287642	0.163605	-0.00101617	0.996783	-0.29626	0.161733	0.104717	0.89365	-1.08463	9.72212e-08	0.13618	0.88057	0.044092	0.994481
BnaA01G0372400ZS	-2.36316	0.856045			-0.884847	0.927306	-3.09782	0.00136944
BnaA01G0372500ZS	0.424719	0.928479	0.272678	0.948707	0.23277	0.827551	-0.480665	0.61763	-2.369	8.08309e-15	-0.47357	0.131451	-0.716722	0.357967
BnaA01G0372800ZS	-0.0356314	0.954287	-0.0364122	0.948707	-0.392224	0.0259321	-0.00747001	0.996907	-1.25543	1.34251e-06	0.148037	0.948933	0.0427296	0.993974
BnaA01G0373100ZS	0.420619	0.218544	0.98012	8.16179e-07	1.20878	5.37249e-05	0.62583	0.384572	2.54793	9.65565e-15	-1.40326	0.941744	0.654375	0.993974
BnaA01G0373800ZS	1.575	0.928233							5.56334	9.95344e-16			1.06818	0.993974
BnaA01G0373900ZS	0.0731766	0.992219	2.09496	0.0258681	2.09492	0.00287864	1.1971	0.14905	4.22545	1.43945e-07	1.31354	0.00061962	0.560547	0.993974
BnaA01G0374000ZS	0.373374	0.0117343	0.351307	0.00233948	-0.00530976	0.990759	0.09041	0.95243	1.46501	3.66095e-18	0.475807	0.0924177	-0.246098	0.993974
BnaA01G0374300ZS	0.416726	0.49933	0.0833216	0.948707	0.227438	0.786315	0.0913221	0.954723	1.50781	2.07447e-10	0.257471	0.78306	0.0992915	0.993974
BnaA01G0374400ZS	1.83835	2.1355e-07	0.569425	0.141135	3.00533	1.57521e-21	0.686227	0.315228	3.75427	0.177783	2.87516	0.842433	-1.71796	0.993974
BnaA01G0374600ZS	-0.595033	0.942496	-0.145939	0.972606	0.573326	0.863519	-0.138844	0.985777	3.36756	0.000151756	1.90291	0.959679	2.55421	0.993974
BnaA01G0375000ZS	0.0906272	0.992219	7.30748	0.00855929	2.43172	0.0546861	2.09023	0.713782	1.58415	0.368247	-0.958106	0.97104	1.06818	0.993974
BnaA01G0375400ZS	-1.18831	0.234788	-1.25843	0.191385	-2.0929	0.000192838	-1.78732	0.0217882	1.77523	0.0145018	0.166897	0.97104	0.179532	0.993974
BnaA01G0376100ZS									1.77483	2.96484e-05	0.239343	0.97104	0.43298	0.993974
BnaA01G0376500ZS	-2.51961	0.104349	6.37368	0.422365					1.514	3.97944e-22	1.77917	0.942567
BnaA01G0377200ZS	-0.0539926	0.988712	-0.275444	0.948707	-0.412503	0.6071	-0.120802	0.954723	-1.49203	0.0311448	-0.101207	0.97104	-0.139611	0.993974
BnaA01G0377300ZS	-0.866631	2.37729e-05	-0.705278	1.6445e-05	-0.729972	0.000453272	-1.1742	2.86913e-07	-0.179628	0.701317	-2.09368	1.22524e-10	0.230263	0.993974
BnaA01G0377400ZS	-1.11334	0.0455212	-0.0112689	0.996713	-2.10412	0.000155088	-1.0314	0.107537			1.84405	0.97104	1.06818	0.993974
BnaA01G0378500ZS	-0.0740745	0.992219	0.555182	0.948707	-2.145	0.304544	0.695669	0.954723	1.13772	6.21907e-09	-0.165963	0.97104	-1.07771	0.10951
BnaA01G0379400ZS	3.08639	0.0586448	0.405137	0.948707	1.24043	0.516501	0.588267	0.742422	6.31894	3.26794e-05	1.6089	0.0119679	-0.556827	0.993974
BnaA01G0379500ZS	1.39897	0.0365076	0.650522	0.471434	1.5281	0.00411993	-0.620587	0.412895	0.814666	0.787897	0.965448	0.97104	-2.28378	0.993974
BnaA01G0379700ZS	-0.246945	0.594164	0.703401	0.00104655	0.453855	0.153526	0.501482	0.120719	1.93074	1.08522e-21	-0.129319	0.97104	0.174496	0.993974
BnaA01G0380800ZS	1.34653	2.78595e-22	0.698011	3.12757e-07	1.26303	8.02263e-14	1.24682	1.63271e-11	1.53323	1.62671e-12	0.864085	5.71115e-06	0.364443	0.509399
BnaA01G0380900ZS	0.0364293	0.954287	0.668228	1.24962e-06	0.473002	0.0137525	0.558078	0.0382736	1.3255	4.08284e-27	0.385657	0.00264827	0.125602	0.993974
BnaA01G0381300ZS	1.11597	1.52629e-10	0.248317	0.419558	0.165843	0.604532	0.218338	0.831157	-0.935469	0.00220944	-0.0730294	0.97104	0.625564	0.400027
BnaA01G0381500ZS	3.966	0.208258	3.3799	0.273408	4.29948	0.0248465	1.82218	0.386895	-1.45846	0.579133	-1.00932	0.97104	-0.906469	0.993974
BnaA01G0381600ZS	4.65885	4.52967e-08	0.942838	0.615737	0.7653	0.322211	0.451488	0.954723	2.83599	0.552326	2.22287	0.862285	0.851855	0.631411
BnaA01G0381900ZS	1.15772	1.5167e-12	0.224867	0.460838	0.734736	5.98002e-05	0.915301	0.00375716	-0.691938	0.0128655	0.924253	4.20808e-07	0.633538	0.00260833
BnaA01G0382000ZS	1.36256	0.0249821	2.3	0.000100704	0.754335	0.234276	1.96934	0.000106108	0.291861	0.713667	1.89532	4.45602e-05	1.05743	0.104948
BnaA01G0382300ZS	-3.5913	0.00274861	-1.18831	0.301302	-5.68412	0.00110999	-2.10351	0.737023	-4.36187	1.86251e-05	-1.55421	0.235499	-1.41906	0.604621
BnaA01G0382800ZS	0.559581	0.0422616	0.658111	0.00614904	0.562664	0.0335839	0.441646	0.344478	1.53163	5.86191e-13	0.410441	0.0830338	0.442269	0.127025
BnaA01G0383100ZS	3.99716	1.44369e-05	2.32134	7.57952e-06	2.24827	7.58193e-12	3.94604	1.57919e-17	3.34815	8.30574e-11	3.32619	0.136651	0.660276	0.993974
BnaA01G0383400ZS	-1.3712	1.3439e-20	-1.16275	2.76876e-17	-2.10045	2.13605e-59	-0.775111	9.52109e-05	-2.77985	6.65413e-90	-0.531146	0.00352852	-0.26458	0.583653
BnaA01G0383500ZS	0.33235	0.446457	0.431123	0.169425	0.532917	0.0433187	1.06631	0.0471758	0.948367	0.000661166	0.504755	0.320201	0.647354	0.465968
BnaA01G0383600ZS	1.43327	1.6392e-19	0.675958	1.16241e-06	0.439311	0.00863096	1.24473	6.77798e-13	0.781483	7.60626e-06	0.988642	0.000820359	0.568759	0.0032126
BnaA01G0385100ZS	-2.08044	1.52938e-25	-1.49416	0.00825122	-1.25389	1.19745e-07	-0.729899	0.107551	-1.5793	1.94431e-12	-1.64482	4.01363e-07	-0.734105	0.290201
BnaA01G0385200ZS	1.16586	0.000612023	1.39684	0.00149324	0.50117	0.548306	2.1856	0.0911965	1.82917	0.000126706	0.548971	0.864759	0.682497	0.736211
BnaA01G0385300ZS	2.10956	1.44255e-37	1.02516	2.98493e-05	0.48287	0.0570704	0.765881	0.0552051	0.730765	0.155608	0.499428	0.894877	0.621273	0.824376
BnaA01G0385500ZS	-2.81905	0.491251	2.24354	0.777436	-1.82253	0.758126	0.837283	0.954723	2.47781	0.000908277	0.803927	0.750254	0.448857	0.993974
BnaA01G0386200ZS			4.09338	0.210214	8.1524	3.30687e-09	7.84831	0.268699	3.69291	0.488456	3.47138	0.0432673	1.41242	0.429244
BnaA01G0386300ZS			2.47027	0.862183					3.44544	0.0147907	1.12586	0.149423	1.19826	0.0864439
BnaA01G0386600ZS	3.38558	0.00633647	0.555489	0.888617	-1.009	0.399333	0.400508	0.954723	-1.49487	0.529253	1.27645	0.882597	0.798828	0.993974
BnaA01G0386700ZS	-1.64993	0.453503	0.266379	0.948707	-0.174402	0.968949	1.83066	0.910668	1.82554	1.97325e-07	0.386623	0.878563	-0.136401	0.993974
BnaA01G0387100ZS	1.56744	1.62092e-19	0.581546	0.000125897	0.41709	0.00890549	0.900086	0.000508291	0.468924	0.0162439	1.05231	0.00532358	0.520806	0.0216044
BnaA01G0387200ZS	1.36906	1.18067e-06	0.112252	0.948707	0.250475	0.743022	0.836319	0.0893112	1.59484	0.000928498	0.696258	0.804347	-1.5712	0.679819
BnaA01G0387300ZS	2.25517	0.00134174	0.958208	0.317796	0.610212	0.489845	1.56562	0.0311345	0.700623	0.425319	1.50112	0.0711916	0.414569	0.993974
BnaA01G0387500ZS	1.92482	4.7847e-10	0.312455	0.601605	0.469879	0.191545	1.06023	0.00556777	0.861438	0.0228939	0.888241	0.0133305	-0.169317	0.993974
BnaA01G0387600ZS	2.60697	0.00035798	0.369145	0.867964	1.29069	0.0888809	1.52749	0.0474349	0.915751	0.867908	2.48151	0.800016	2.0032	0.993974
BnaA01G0387700ZS	0.443088	0.751771	-0.419169	0.740184	-0.00629785	0.992314	1.11744	0.00814164	0.564578	0.0986589	0.858624	0.0857972	0.429604	0.993974
BnaA01G0388000ZS	1.21063	0.0258116	0.496613	0.553102	0.810862	0.153262	0.756293	0.470742	1.57813	0.00238991	0.834951	0.122714	0.318972	0.993974
BnaA01G0388100ZS	2.70414	0.000635155	0.979477	0.623923	0.402189	0.875804	2.03976	0.0611336	0.659455	0.895056	2.32223	0.000343266	0.381215	0.891779
BnaA01G0388200ZS	1.95261	2.26527e-33	0.958639	4.08018e-13	1.34822	1.24957e-18	1.75468	7.70846e-17	1.84747	2.9811e-24	1.65164	1.86655e-32	0.673182	0.0035575
BnaA01G0389000ZS	2.62074	0.000225452	0.657347	0.800671	0.578107	0.715237	1.2485	0.349204	1.7706	0.0758557	1.86931	0.0232669	1.06787	0.758304
BnaA01G0389200ZS	-0.693667	0.83638	-1.29516	0.610098	-1.40355	0.27158	0.314917	0.954723	1.6969	0.0407402	-0.575156	0.97104	0.0200517	0.995779
BnaA01G0389300ZS	1.57199	3.74635e-23	0.669313	1.17412e-06	0.9339	2.44524e-09	0.792939	0.000156751	1.12956	1.17294e-09	1.16831	6.46642e-05	0.519963	0.0051687
BnaA01G0389400ZS	2.7534	2.69778e-05	0.742031	0.481322	1.41279	0.0313655	0.996598	0.363051	1.15391	0.196726	1.59052	0.0192523	0.804957	0.701364
BnaA01G0389600ZS	0.620421	0.555258	2.02544	0.00121328	2.27222	0.0015078	0.555555	0.853012	3.17675	0.0264122	0.423379	0.97104	1.93873	0.565563
BnaA01G0389700ZS	1.81406	4.54584e-28	0.762032	2.16761e-07	0.827411	8.0597e-07	1.13563	1.84852e-10	1.46821	1.25261e-13	1.2552	3.82752e-13	0.360028	0.465968
BnaA01G0389800ZS	1.93736	0.00477576	0.939918	0.328618	1.28822	0.0618564	2.36057	0.00731167	2.15215	9.58225e-05	2.23375	0.10164	-0.11359	0.994481
BnaA01G0390000ZS	2.47324	2.88644e-06	0.830745	0.0756128	1.07772	0.0050281	1.12759	0.0301573	2.10798	3.64789e-11	1.93032	4.36803e-06	-0.157198	0.993974
BnaA01G0390100ZS	0.706753	0.405616	1.04029	0.00779292	0.695745	0.611115	2.45071	0.0692673	2.82535	1.79121e-47	1.63096	3.98665e-17	0.664772	0.0542512
BnaA01G0390200ZS	1.26863	4.85406e-27	0.581599	1.38291e-07	0.263492	0.0621198	0.787357	6.98859e-10	0.447488	0.032533	1.15802	2.43567e-30	1.11478	7.87416e-13
BnaA01G0390600ZS	1.5671	2.88546e-08	0.180575	0.948707	-0.0926446	0.927306	0.913685	0.290728	0.196561	0.822245	0.647875	0.143287	0.198144	0.993974
BnaA01G0391800ZS	3.66236	0.0521334	0.439178	0.951201	2.00246	0.718238	1.27244	0.936198	4.00968	0.0417898	3.19265	0.652538	3.46758	0.434519
BnaA01G0391900ZS	2.40462	1.70304e-36	0.950527	8.49836e-10	1.03943	6.65685e-11	1.65683	3.57985e-16	0.156637	0.720538	1.45486	3.39706e-21	0.880047	0.000624006
BnaA01G0392100ZS	2.2436	8.01127e-16	0.79103	0.00666163	0.682218	0.00266214	1.29002	3.1436e-07	0.617225	0.0405049	1.24169	1.60644e-08	0.504801	0.261361
BnaA01G0392200ZS	2.43164	1.25572e-50	0.680163	1.45693e-07	1.17759	2.11813e-11	1.335	4.16877e-10	1.04776	3.02445e-07	1.39273	4.02722e-05	0.536	0.00632728
BnaA01G0392300ZS	1.69642	2.97783e-09	0.590804	0.0179371	0.746578	0.00399585	0.86782	0.0141332	-0.288683	0.557946	0.957823	0.000403955	0.400492	0.423444
BnaA01G0392700ZS	2.22438	7.55325e-62	0.911182	1.04403e-14	1.42325	2.06563e-27	1.06413	1.05152e-13	1.47712	4.11092e-15	1.29881	7.19348e-20	0.613291	7.20001e-05
BnaA01G0392900ZS	1.62322	0.301646	0.511428	0.908237	0.507058	0.763496	0.717696	0.810831	2.64885	7.99851e-14	2.11038	0.0258893	-0.296157	0.993974
BnaA01G0393200ZS	1.84636	0.0159501	1.02469	0.346405	2.24627	0.00120927	0.934183	0.353874	3.27988	9.49324e-06	1.83395	0.000110592	0.113712	0.993974
BnaA01G0393300ZS	0.749127	3.63111e-06	0.422802	0.00792961	0.805916	8.3259e-06	0.573796	0.00866725	1.36152	3.05423e-12	0.445585	0.010268	0.0469608	0.993974
BnaA01G0393400ZS	1.71411	0.0429746	0.610179	0.881667	1.98884	0.718365							-0.855377	0.993974
BnaA01G0393700ZS	0.8066	6.8438e-10	0.282034	0.0947677	0.515065	0.00778407	0.279936	0.391568	1.25618	7.98778e-11	0.378826	0.00308437	-0.290195	0.46732
BnaA01G0395000ZS	-0.493087	0.954287	0.286283	0.962369	1.06824	0.831794	0.320725	0.975384	1.95872	1.15568e-07	1.32666	0.811211	1.4777	0.993974
BnaA01G0395500ZS	0.622065	0.0613316	0.0550195	0.953378	-0.188234	0.87048	-0.0365854	0.994553	1.29668	8.13015e-07	0.303249	0.262825	-0.375003	0.914018
BnaA01G0396200ZS	1.71371	0.0814372	2.34741	0.00702283	1.50661	0.0157102	1.11681	0.424006	2.21702	0.343789	-0.382693	0.97104	-0.186153	0.993974
BnaA01G0396500ZS	-0.924251	0.306024	0.255801	0.878131	0.140649	0.913357	-0.469104	0.566643	1.21019	2.09576e-06	-0.192094	0.97104	-0.442323	0.993974
BnaA01G0396700ZS	0.471527	0.104254	0.191751	0.896101	-0.101446	0.921585	0.0611049	0.964566	0.040359	0.899564	0.655193	0.0939246	1.14252	5.74456e-05
BnaA01G0397700ZS	0.778033	0.26983	-0.1409	0.948707	0.583257	0.181707	-0.0130462	0.996907	-2.33407	3.77372e-05	1.06794	0.235493	1.37023	0.726595
BnaA01G0398100ZS	1.95788	0.000188931	1.45145	0.0692443	0.501394	0.751103	1.93479	0.625128	1.50265	0.113463	1.81698	0.291866	0.96542	0.993974
BnaA01G0398300ZS	2.24804	7.2864e-14	1.08134	0.000624186	1.13699	0.000481779	1.2411	0.00064202	1.15262	0.00126517	1.73891	2.00071e-10	0.512765	0.321208
BnaA01G0398400ZS	2.45442	4.13994e-37	0.86315	5.1998e-07	1.11417	5.6646e-09	1.21996	0.000130927	1.01251	0.000493447	1.89586	1.88282e-31	0.687136	0.0114126
BnaA01G0398600ZS	2.40985	2.93471e-07	0.724221	0.185373	1.66101	0.00102185	1.03107	0.306377	0.804643	0.81067	1.35956	0.705816	1.42565	0.476853
BnaA01G0398700ZS	1.71541	0.0331347	1.84831	0.0706529	0.679234	0.699516	-0.297913	0.960515	0.807955	0.205664	1.21944	0.0181551	0.178138	0.993974
BnaA01G0398800ZS	1.61059	0.351724	0.556261	0.886093	0.919118	0.429192	-0.369378	0.954723	3.09308	0.0299149
BnaA01G0399000ZS									4.9724	0.00930386
BnaA01G0399100ZS	0.89577	0.00160671	0.46268	0.169662	0.28002	0.412036	0.728737	0.0314864	1.01399	7.7677e-06	0.667182	0.0131171	0.635698	0.268603
BnaA01G0399200ZS	2.54107	4.80471e-72	1.04766	6.87927e-30	1.33188	9.08436e-22	1.37531	3.93138e-12	-0.268042	0.497243	1.66997	7.60475e-07	0.418693	0.161714
BnaA01G0399300ZS	0.701342	0.342401	1.43637	0.00507934	0.955011	0.0453531	0.814685	0.4809	-0.143693	0.889597	0.249735	0.97104	0.631996	0.951226
BnaA01G0399400ZS	2.34651	1.9998e-13	0.151894	0.948707	0.78433	0.0145558	1.49781	8.66651e-06	-0.281025	0.813695	1.39851	0.000135705	0.804499	4.43217e-05
BnaA01G0399600ZS	2.67358	0.00110134	0.64717	0.782558	1.24637	0.0915031	1.08465	0.421536	0.420661	0.84113	2.08611	0.0162275	0.752201	0.794623
BnaA01G0399800ZS	3.2507	0.000248199	1.06219	0.478361	-0.61695	0.792917	0.797834	0.909451	0.645167	0.664174	1.15035	0.00298683	-0.226289	0.993974
BnaA01G0399900ZS	4.96557	0.0193811	-0.168324	0.977925	-1.70322	0.660989	-1.01146	0.954723	1.18236	0.0426189	1.74216	1.24613e-16	0.463071	0.0864727
BnaA01G0400000ZS	2.90965	1.07101e-17	1.05396	0.00181026	0.734762	0.0207336	1.57659	3.56754e-05	0.62436	0.443249	1.9828	8.19089e-07	0.497336	0.791723
BnaA01G0400300ZS			0.987189	0.948707					4.12414	0.0857089	3.0031	0.0370543	0.936851	0.51709
BnaA01G0400600ZS	2.58417	8.88158e-24	1.17093	0.000746143	0.947118	0.00372382	2.06906	7.06706e-09	2.11214	1.048e-23	2.0363	9.67798e-15	0.644554	0.0968895
BnaA01G0400700ZS	3.20126	3.04191e-06	0.690061	0.542118	0.782211	0.163554	1.80875	0.00873192	0.227429	0.895056	1.22015	0.112878	0.419339	0.993974
BnaA01G0400800ZS	2.62246	3.98718e-08	1.33704	0.11476	0.871298	0.38457	1.61259	0.255044	1.88273	1.6973e-13	1.22985	1.59739e-05	0.53132	0.567213
BnaA01G0401000ZS	2.19406	2.75962e-61	0.633217	1.50331e-10	0.67938	8.08812e-08	1.21577	3.8111e-14	1.56654	5.4971e-17	1.33019	2.93395e-05	0.283695	0.276101
BnaA01G0401300ZS	2.33012	3.36174e-05	0.488095	0.641758	1.11977	0.0101486	0.569613	0.472784	1.77975	0.702137			1.06818	0.993974
BnaA01G0401400ZS	1.18773	1.68043e-07	0.537334	0.0392684	0.257367	0.41098	0.634011	0.0314864	1.84124	1.42751e-27	1.27524	1.5586e-07	0.403973	0.68722
BnaA01G0402200ZS	2.36705	7.12354e-84	0.94278	3.20383e-22	0.958993	8.85701e-19	1.48691	2.5711e-17	1.10873	1.41805e-15	1.58946	1.63007e-07	0.749704	5.9127e-07
BnaA01G0402300ZS	0.915668	0.438738	0.415026	0.767892	1.12332	0.0384107	0.720181	0.905606	1.79065	0.383138
BnaA01G0402500ZS	2.07001	4.72292e-20	0.712466	0.0104666	0.851342	0.00152175	1.22125	0.000134438	1.19663	1.81472e-06	1.47297	2.24251e-07	0.637745	0.163995
BnaA01G0402600ZS	2.1006	2.9763e-06	0.878769	0.0635047	0.934336	0.0202792	1.30329	0.00918705	1.79827	2.62073e-07	1.25006	0.00300496	0.528355	0.813862
BnaA01G0402700ZS	1.81198	2.62683e-12	0.701464	0.00383809	0.7647	0.000533376	1.63741	1.11122e-11	0.532621	0.102034	1.3794	1.48203e-12	0.58436	0.0736825
BnaA01G0402800ZS	2.5614	2.00832e-65	0.867801	1.77674e-08	1.24371	1.00834e-12	1.58099	6.2189e-16	0.513202	0.291796	1.89033	3.21105e-10	0.518078	0.513455
BnaA01G0403300ZS	2.63933	6.63429e-77	1.33192	2.36737e-19	1.46549	1.80903e-18	1.67826	5.61687e-17	1.99724	2.47699e-16	1.81889	4.06837e-25	1.15539	4.653e-08
BnaA01G0403400ZS	2.32538	1.33252e-35	1.25203	5.88801e-18	1.16245	2.3413e-12	1.64768	4.35972e-15	1.24784	1.16409e-06	1.49294	4.04541e-16	0.896068	1.52824e-05
BnaA01G0403600ZS	2.04065	1.45794e-60	1.11733	2.77881e-23	1.0537	1.22732e-09	1.20261	5.50674e-07	1.40422	5.27809e-07	1.18368	2.38855e-16	0.600236	0.0037248
BnaA01G0403700ZS	3.98173	0.257859	4.79129	0.040464	3.84255	2.9669e-10	2.00485	0.0023822	-0.967714	0.895056			-0.855377	0.993974
BnaA01G0404000ZS	1.80059	1.71807e-39	1.38896	1.18386e-51	1.37364	3.75838e-22	1.60902	1.60304e-24	1.73902	4.01358e-24	1.62436	1.57208e-09	0.788022	0.000121967
BnaA01G0404100ZS	2.68944	3.82041e-19	1.14396	0.000113874	0.892924	0.00342044	2.07242	1.27759e-11	2.09668	6.60894e-23	1.56617	0.000873065	0.806306	0.000144199
BnaA01G0404200ZS	2.15414	4.48712e-10	0.80958	1.07528e-15	0.667902	7.00943e-07	1.77827	1.84011e-27	1.44002	2.1312e-24	1.37656	0.000277331	0.769482	8.12553e-10
BnaA01G0404500ZS	1.1943	5.62679e-15	0.853727	7.26135e-11	0.643232	4.62667e-06	1.07039	2.47316e-12	1.15302	1.86828e-18	0.908966	8.78576e-12	0.62967	0.0121344
BnaA01G0404600ZS	0.866789	0.0419496	1.62216	2.18028e-09	0.950608	0.365092	2.40944	0.905594	2.70538	1.61039e-49	3.67532	0.450323	1.10279	0.993974
BnaA01G0404700ZS	0.861076	0.633214	1.21538	0.106995	0.517518	0.804709	0.938149	0.954723	3.86532	2.31317e-26	1.00662	0.97104	1.30022	0.993974
BnaA01G0404900ZS	2.72456	2.12876e-08	1.23818	3.14502e-05	1.83949	9.71482e-11	0.69237	0.460938	3.00199	0.0515474	-0.580449	0.97104	1.06818	0.993974
BnaA01G0405100ZS	0.702522	0.0350896	1.45448	1.22028e-07	1.6159	3.81286e-06	2.48042	4.78938e-05	2.18223	0.13892	-1.57796	0.87496	0.625997	0.993974
BnaA01G0405400ZS	2.49714	0.833983	1.19669	0.847504	0.802765	0.892457	1.5514	0.873862	1.76238	0.000646458	1.51887	0.00818401	1.87451	0.10951
BnaA01G0405500ZS	1.9908	8.92376e-36	0.990879	9.6846e-11	0.998036	3.78484e-08	1.50283	3.22621e-10	1.42503	3.81286e-14	1.27627	1.74165e-05	0.501499	0.0147914
BnaA01G0405700ZS	1.07601	1.8535e-09	0.541459	0.00102801	0.340756	0.0832302	0.848735	0.000347327	-0.206371	0.566627	0.936079	3.56237e-06	0.693565	0.0016964
BnaA01G0405800ZS	2.73912	6.68807e-16	1.26867	6.45534e-05	0.998983	0.00487145	1.8836	3.33901e-06	1.69772	7.9654e-08	1.68516	1.04951e-06	1.0484	0.000356626
BnaA01G0406000ZS	1.61068	1.14566e-08	1.50595	1.48132e-21	1.80231	2.7533e-05	1.75551	5.25342e-08	3.2373	2.88463e-22	0.651119	0.952795	-1.66646	0.993974
BnaA01G0406800ZS									2.75731	9.7901e-07	3.39525	0.110477
BnaA01G0406900ZS									2.67367	8.33665e-19	3.68224	0.406908
BnaA01G0407300ZS	2.05241	4.36655e-27	0.998147	1.52607e-12	1.01344	1.42017e-09	1.47348	1.14663e-12	1.46732	1.0115e-11	1.47234	8.22018e-06	0.81429	1.62534e-05
BnaA01G0407400ZS	1.12445	2.49292e-09	1.35435	1.53869e-24	1.11201	4.68799e-10	1.49601	9.7283e-19	2.0867	9.87951e-44	1.14488	5.2682e-09	1.16567	9.48239e-05
BnaA01G0407600ZS	2.37626	4.07375e-07	0.984324	0.0512052	1.63061	3.47775e-06	1.44926	5.71209e-06	-0.62927	0.448657	1.7987	9.73001e-12	0.731075	0.387032
BnaA01G0407700ZS	1.36776	0.000110221	1.02543	0.0484795	0.564928	0.343979	0.690248	0.712097	0.295335	0.469191	0.805226	0.112938	0.118573	0.993974
BnaA01G0408100ZS	2.03941	3.22237e-58	0.934676	1.75794e-23	1.00382	2.10301e-22	1.40522	6.86374e-14	1.59275	7.09219e-22	1.51952	4.04892e-41	0.580198	0.0305975
BnaA01G0408200ZS	2.09199	3.08591e-33	0.881394	7.80714e-07	1.32659	3.11886e-11	1.54712	1.85084e-08	1.57346	7.69641e-07	1.24067	1.68351e-05	0.761688	0.0195788
BnaA01G0408400ZS	2.15185	3.25389e-12	0.976258	0.00118125	1.20699	1.31641e-06	1.6156	1.17499e-07	1.85694	2.31192e-12	1.44428	5.52143e-05	0.923925	0.233549
BnaA01G0408600ZS	1.67936	0.422699	1.13175	0.610186	1.73159	0.0149638	1.2484	0.0744097	2.17551	0.574816	2.48798	0.794335	4.15347	0.341456
BnaA01G0408800ZS	1.0851	0.710926	1.14899	0.504002	0.661224	0.927306	-1.95631	0.954723	3.88844	1.65326e-07	-0.114703	0.97104	1.9687	0.00463193
BnaA01G0409000ZS	3.13178	6.85692e-05	1.37128	0.129466	0.518304	0.730372	1.90486	0.226891	2.23487	2.66968e-07	1.41224	0.0107632	1.02818	0.0428624
BnaA01G0409100ZS	1.52452	0.000135884	1.18085	8.13144e-06	1.42274	3.64813e-10	1.60025	1.7603e-09	2.67653	2.72712e-18	1.78456	6.50707e-11	1.44108	2.94431e-07
BnaA01G0409300ZS	2.0736	0.0241806	0.776874	0.517787	1.44619	0.0972136	2.08566	0.00552879	2.13592	0.00134071	1.64042	0.0962861	1.20193	0.400432
BnaA01G0409500ZS	2.58055	4.90514e-47	1.2895	2.70242e-22	1.25375	2.753e-17	1.65874	4.68428e-19	1.91165	3.90869e-19	1.82504	1.58134e-38	1.03372	6.29835e-10
BnaA01G0409600ZS	0.0905915	0.992219	0.855822	0.844724	-0.636695	0.810685			3.71008	1.29185e-07			1.9952	0.993974
BnaA01G0409800ZS	0.504161	0.304939	-0.545772	0.404863	-1.33465	9.99373e-05	-0.323041	0.814277	-0.42386	0.250746	-0.629372	0.0378265	-0.185371	0.993974
BnaA01G0410100ZS	3.14685	0.00176709	1.8688	0.0225342	0.970223	0.137118	3.02716	0.253768	2.68015	1.57706e-08	2.01103	0.631256	0.572894	0.993974
BnaA01G0410200ZS	2.45948	1.27064e-19	0.931412	5.46561e-05	1.05717	5.84461e-06	1.43615	4.64888e-07	0.528065	0.161342	1.34818	8.13046e-09	0.603784	0.0711711
BnaA01G0410300ZS	2.87126	4.59343e-10	1.52839	0.351447	2.387	7.82909e-06	0.988102	0.16596	0.922196	0.0862165	1.55868	6.55737e-13	0.783309	0.0397743
BnaA01G0410600ZS	2.48666	4.54556e-29	1.47825	2.67004e-16	1.59676	8.52943e-16	1.83944	2.52943e-17	2.28369	3.50939e-12	1.88169	1.67455e-20	1.06861	1.00625e-07
BnaA01G0410700ZS	2.78383	1.68053e-32	1.13992	2.0264e-09	1.25495	3.38423e-11	1.84745	1.02772e-16	1.91424	2.47427e-25	1.8991	7.5701e-21	0.654711	0.115775
BnaA01G0410800ZS	1.42579	2.71269e-24	0.370311	0.00823663	0.489534	0.000477993	0.151808	0.783891	-0.316928	0.584842	0.652463	0.0105261	-0.00963586	0.994481
BnaA01G0410900ZS	1.66546	0.000419051	1.07989	0.039124	0.758607	0.0942829	1.50973	0.000565094	2.02467	1.23109e-08	1.63016	1.31237e-08	0.412533	0.693872
BnaA01G0411000ZS	2.764	1.75926e-13	0.890934	0.0802836	0.604344	0.297144	1.87853	0.000426623	1.68713	0.000151988	1.78898	4.9046e-05	1.14421	0.00112621
BnaA01G0411100ZS	2.23902	4.12453e-35	1.12438	1.77566e-20	1.14251	4.45663e-17	1.45447	1.01844e-12	0.914363	9.46638e-05	1.39118	4.04341e-16	0.641356	0.92537
BnaA01G0411200ZS	2.4494	0.0011392	1.51851	0.032252	1.01025	0.199968	2.56898	0.0130159	1.30364	0.0585411	0.869054	0.779984	0.720714	0.993974
BnaA01G0411300ZS	-1.24636	0.592627	-0.0530282	0.996713	-0.925956	0.478019	2.11838	0.19226	2.85754	5.1004e-11	-3.21753	0.396793	-1.37271	0.993974
BnaA01G0411400ZS	2.83975	1.75612e-15	1.12569	0.000244625	1.12057	0.000809222	1.77455	2.50183e-05	1.81307	0.0009091	2.52469	0.000117954	0.885115	0.577427
BnaA01G0411600ZS			1.88429	0.948707					4.40956	2.27624e-13	0.965448	0.97104	2.55589	0.516226
BnaA01G0411700ZS	2.14971	2.70447e-06	0.888543	0.0181808	1.40353	7.22779e-06	1.35905	0.00121303	1.68692	0.00011658	1.71336	0.000129506	0.990558	0.164569
BnaA01G0411800ZS	2.3225	0.0015581	0.119075	0.980028	-0.929815	0.533495	2.78429	0.0165524	1.92149	1.18339e-09	1.19049	0.0184042	0.996936	0.148035
BnaA01G0411900ZS	1.84196	8.91651e-09	1.43973	5.46894e-10	1.41907	1.04553e-06	1.68664	0.00321753	2.89876	3.10463e-55	1.89148	1.0504e-16	0.77843	0.0673085
BnaA01G0412000ZS	1.95937	0.104003	0.754677	0.541223	1.87671	4.38139e-05	1.19879	0.0236505	1.2307	0.372669	0.520233	0.97104	0.540565	0.993974
BnaA01G0412200ZS	2.88168	3.17159e-40	1.19701	1.32777e-11	1.43139	1.23063e-15	1.55052	3.19222e-08	1.15619	4.20645e-06	1.72095	1.29239e-06	0.904991	2.34353e-06
BnaA01G0412400ZS	1.94095	8.28506e-16	1.21683	4.33517e-09	0.570408	0.0497402	1.1262	0.000177509	2.04557	5.02186e-16	1.40131	2.11674e-12	0.806555	0.0339823
BnaA01G0412500ZS	2.45314	3.0413e-28	0.377855	0.153371	0.917674	8.29505e-06	1.07147	2.96508e-05	-0.0714827	0.900118	0.661566	0.416975	-0.196176	0.993974
BnaA01G0412700ZS	2.07864	4.61452e-14	0.536989	0.0808019	0.851503	0.00535503	1.20471	0.0032206	1.59511	1.59329e-08	1.39447	0.00145386	-0.00305141	0.998195
BnaA01G0412800ZS	1.06931	0.00493269	0.456937	0.357951	0.729585	0.0118245	1.1799	0.00201148	1.6673	1.27364e-06	1.33821	1.20895e-05	0.211044	0.993974
BnaA01G0413100ZS	-0.626204	0.775882	-1.156	0.47621	0.855294	0.693072	0.618859	0.954723	-2.15269	3.52538e-05	0.487557	0.41803	-0.343751	0.993974
BnaA01G0413900ZS	-2.84588	2.48246e-18	-1.53225	6.00579e-06	-3.10069	7.95966e-17	-2.29599	1.42763e-06	-1.34007	6.57461e-08	-0.798243	7.10183e-05	-0.661619	0.126121
BnaA01G0414100ZS	0.494441	0.615717	0.0106444	0.996713	-0.358765	0.583606	0.776612	0.224985	0.0150344	0.986891	1.51451	9.69051e-05	0.873961	1.35926e-05
BnaA01G0414400ZS	1.094	0.647633	0.162642	0.970925	0.285399	0.927306	4.37114	0.0463015	0.774716	0.782235	2.33644	0.639677	1.13598	0.993974
BnaA01G0414600ZS	-2.03264	0.0140033	-0.921563	0.333493	-0.973908	0.527651	-3.87685	0.000207351	1.36292	0.00196792	-0.142237	0.97104	0.265983	0.993974
BnaA01G0414900ZS	0.958458	0.716983	0.55687	0.948707	0.377463	0.911138	1.53753	0.683814	2.07647	3.80194e-08	1.03092	0.197185	0.41664	0.993974
BnaA01G0415000ZS	-0.504747	0.1201	-0.488207	0.140734	-0.754744	0.000591489	-0.595415	0.0249941	-3.87355	5.52768e-24	-0.399161	0.510309	-1.08216	0.967263
BnaA01G0415300ZS	-3.94988	0.0176176	-4.45623	0.000266406	-2.90269	0.00191602	-2.54508	0.0994259	0.976859	0.015587	0.633063	0.483293	0.906797	0.111176
BnaA01G0415900ZS	-2.06989	1.16005e-06	-1.91459	2.84266e-06	-2.53817	6.34814e-09	-2.0707	6.86349e-06	-1.16608	2.78984e-05	-1.03303	0.00047867	-0.669159	0.249902
BnaA01G0416200ZS	-0.143914	0.959876	0.292512	0.948707	0.378793	0.807776	0.96879	0.39187	1.53173	4.0924e-05	1.73097	0.00105318	0.795045	0.0189894
BnaA01G0417100ZS	-1.40118	0.947432	-5.5326	0.00411351	-3.10263	0.445399	-1.01146	0.954723	2.16604	0.0274136	1.43822	0.0177633	1.29327	0.0130934
BnaA01G0417400ZS	-2.04631	1.54043e-07	-1.89356	1.59013e-06	-1.62527	0.0047918	-1.94959	0.000253982	1.31065	7.6109e-05	-0.101249	0.97104	-0.0354004	0.994481
BnaA01G0417600ZS	2.20084	0.25757	2.5866	0.00897278	2.98617	0.15737	0.862511	0.89054	2.63902	0.093236	1.80968	0.869699	3.41145	0.251328
BnaA01G0417900ZS	4.68002	0.0126119	0.0258837	0.996713	1.32024	0.468932	1.02563	0.744839	2.2172	0.14793	1.58547	0.0384213	1.09803	0.226579
BnaA01G0418300ZS	-1.58012	1.09726e-05	-2.02635	1.40957e-08	-1.15048	0.0053705	-2.13085	2.80503e-10	-0.477903	0.572414	-1.44542	0.000243274	-1.43484	0.000261817
BnaA01G0419400ZS			-6.38688	0.000112777	1.03871	0.927306	-1.87442	0.954723	2.11538	0.10039	1.24319	0.483293	1.09213	0.348292
BnaA01G0420700ZS	-1.77346	0.95039	-4.41734	0.102468	1.90016	0.876637	-2.27072	0.778715	1.84621	0.0325212	1.95847	7.73096e-05	0.587311	0.914849
BnaA01G0421100ZS	-0.208781	0.954287	-0.287977	0.898454	1.63578	0.0256618	-1.04914	0.466029
BnaA01G0421300ZS	-1.28609	0.247399	-0.855562	0.381264	-1.94183	0.0256456	-3.40994	1.17019e-07	-2.56792	0.0260534	-2.89919	0.000153151	-2.76101	0.000730506
BnaA01G0421500ZS	1.38204	0.175168	-0.32808	0.904942	1.22079	0.206774	0.343368	0.954723	0.891283	0.522418	2.37569	0.000176526	1.05255	0.256532
BnaA01G0421800ZS	-0.871158	0.954287	0.987189	0.948707					2.438	0.0187999	1.09292	0.862529	1.97877	0.447894
BnaA01G0422600ZS			-5.63948	0.00202728					2.20431	0.00633514	2.63137	0.036669	0.502467	0.993974
BnaA01G0422900ZS	-0.735328	0.0537976	0.448954	0.488323	0.372558	0.62228	-0.425097	0.682096	-0.716257	0.470647	-2.42037	0.0285724	-1.88077	0.781372
BnaA01G0423400ZS	-1.84863	0.240885	0.127777	0.960525	1.65743	0.301063	-0.786894	0.94537	0.715053	0.0159482	-2.39114	0.0244806	-2.04482	0.502439
BnaA01G0423500ZS	-0.492666	0.402481	0.219135	0.857832	0.364987	0.475283	0.303013	0.912603	1.2257	1.49391e-05	0.41214	0.35654	-0.0541334	0.994481
BnaA01G0424600ZS	-2.17496	0.203826	1.02539	0.948707	-1.36267	0.453068	-2.55339	0.691978	2.60064	4.89764e-17	-0.112993	0.97104	-0.112806	0.993974
BnaA01G0424700ZS	-0.993441	0.0173285	-0.229743	0.925503	-1.07261	0.0164025	-0.275783	0.936198	-0.321441	0.544737	0.025316	0.994146	0.177579	0.993974
BnaA01G0425300ZS	0.819074	0.954287			-0.756448	0.904722	2.40188	0.935509	0.19652	0.895056	1.49254	0.0440466	-0.379913	0.994481
BnaA01G0425500ZS	0.594599	0.614365	0.220498	0.948707	0.0936077	0.927306	-0.170757	0.954723	4.83717	2.90466e-27	-0.926835	0.888883	0.549687	0.993974
BnaA01G0427000ZS	-0.265419	0.462513	-0.21026	0.720747	-0.538065	0.060228	-0.144048	0.943247	-1.15577	0.00061866	-0.0714786	0.97104	-0.0339081	0.994481
BnaA01G0428000ZS	0.0103315	0.995087	0.472421	0.91386	0.969128	0.726416	-0.638136	0.954723	-2.50719	0.0159838	-1.35881	0.356231	-0.22378	0.994481
BnaA01G0428500ZS	0.333746	0.162687	0.130666	0.696984	0.295958	0.115164	-0.153855	0.86944	-0.747035	0.013621	-1.22259	6.7638e-05	-0.811509	0.68378
BnaA01G0429500ZS	0.500133	0.954287	0.922176	0.948707	-2.62776	0.493736	1.13442	0.953545	2.18739	0.00554104	-0.958106	0.97104
BnaA02G0001000ZS	0.909924	0.163567	0.0678749	0.96165	1.47101	0.00183613	0.540443	0.553523	0.442245	0.895056	1.51748	0.0125884	1.19775	0.251004
BnaA02G0001100ZS	-0.0301511	0.981646	0.445659	0.180508	0.618306	0.0631419	0.0182943	0.996907	1.51624	9.9077e-06	0.487539	0.380062	0.542568	0.472878
BnaA02G0001200ZS	-3.02588	3.82452e-31	-1.46489	6.58254e-07	-2.20191	1.84484e-10	-2.06228	4.36979e-06	-3.51202	5.9907e-45	-3.98286	3.80738e-58	-0.599428	0.695342
BnaA02G0001300ZS	-0.871158	0.954287	2.46567	0.886093					3.01834	7.66551e-08	0.889373	0.97104
BnaA02G0001400ZS	4.1528	0.164262	0.919488	0.948707					4.11448	0.000452638
BnaA02G0001700ZS	-1.81043	0.48848	-1.14578	0.742804	-1.49237	0.028573	-0.338836	0.954723	-3.57536	0.110155	1.48762	0.97104	0.106408	0.994481
BnaA02G0002100ZS	-2.81281	2.79765e-49	-0.33279	0.172473	-1.35108	0.0834565	-1.05927	0.4553	-0.00277974	0.998506	-1.51706	0.093293	0.880354	0.0313869
BnaA02G0002400ZS	-3.53458	2.59611e-09	-0.118338	0.971365	-3.14328	0.252571	-1.46123	0.646009	0.899742	0.84113	0.911999	0.950492	1.1819	0.993974
BnaA02G0002500ZS	-0.544831	0.0220208	0.59118	0.00805068	1.57495	2.11562e-08	-0.131499	0.954723	0.858995	0.247691	0.180327	0.97104	1.21718	0.00123338
BnaA02G0002600ZS									6.25134	1.71454e-07			0.0206007	0.99525
BnaA02G0002700ZS									4.00087	0.00710439	-0.0979751	0.997614	0.873037	0.993974
BnaA02G0003100ZS	-3.09881	0.613042	-3.15401	0.639511	-4.47997	0.0466146	-4.99537	0.0368569	1.61594	0.359342	-0.1661	0.97104	-0.312838	0.993974
BnaA02G0003900ZS	0.422304	0.221669	1.28248	5.52651e-10	0.815557	0.00508696	1.07115	0.0065437	1.91524	4.68359e-15	0.666711	0.00466492	0.315608	0.993974
BnaA02G0004000ZS	0.512428	0.0846267	1.72804	2.32564e-15	1.40428	7.41063e-08	1.76721	0.122061	2.74138	3.74872e-05	2.70888	0.651427	1.21286	0.967616
BnaA02G0004100ZS	1.40638	2.13972e-05	1.28539	0.00243128	0.625568	0.164711	0.614563	0.614963	-1.00926	0.895056	1.01137	0.97104	-0.855377	0.993974
BnaA02G0004300ZS	0.820141	0.000392897	0.972543	1.17157e-09	1.55121	8.74753e-14	0.866405	8.92157e-05	-0.699756	0.895056
BnaA02G0005100ZS	-0.683942	0.954287	3.4681	0.44792	0.952791	0.927306	0.912089	0.954723	1.89249	2.16143e-13	0.545776	0.952795	1.11303	0.993974
BnaA02G0005200ZS	0.790367	0.000470268	0.5908	0.0591458	-0.858333	0.00973678	0.437957	0.791612	2.21442	0.0222427	0.575003	0.00701185	0.135673	0.993974
BnaA02G0005400ZS	-0.92616	0.833983	-3.19297	0.408222	1.03871	0.927306	-0.960374	0.954723	3.02389	0.0154938	-0.251273	0.986359	-0.348426	0.993974
BnaA02G0005700ZS	0.667226	0.000276086	1.67005	1.34484e-23	0.899174	1.81042e-08	2.08478	7.13507e-39	-0.942703	7.83339e-06	0.473679	0.194691	0.329774	0.993974
BnaA02G0005900ZS	0.169386	0.954287	1.1215	0.236865	1.36597	6.80655e-06	0.486962	0.435756	2.77249	0.498198	0.409054	0.97104
BnaA02G0006200ZS	0.0677417	0.992219	0.0230481	0.996713	-1.15003	0.782985	-0.641897	0.954723	-3.96795	0.00132895	-0.0416599	0.999978	-0.187894	0.993974
BnaA02G0006300ZS	0.877411	0.000157113	0.483905	0.383806	-0.268309	0.590767	0.343359	0.68446	-2.75733	4.66213e-21	0.655197	0.000566832	0.326605	0.492802
BnaA02G0006600ZS	1.575	0.928233	1.88071	0.948707	4.7477	0.0272412	1.77887	0.954723	-0.0249254	0.991912	0.515704	0.97104	0.860113	0.993974
BnaA02G0006800ZS	0.759083	0.00350242	0.431391	0.273408	0.364741	0.30379	1.14837	9.38536e-05	0.396053	0.186971	1.47355	4.69644e-06	0.550902	0.464001
BnaA02G0006900ZS	0.0326642	0.96332	-0.166282	0.916745	-1.37937	5.71118e-09	-0.431882	0.425108	-1.56611	0.774846	0.827301	0.504783	0.628459	0.590174
BnaA02G0007100ZS	0.302874	0.405271	0.707652	0.00349069	0.00156757	0.996501	-0.0922083	0.954723	3.21415	0.0208079			1.06818	0.993974
BnaA02G0007200ZS	1.156	6.2415e-06	0.134791	0.857357	1.11608	3.14746e-13	1.10561	0.000136923	1.99064	0.00395155	2.20567	0.14217	1.29446	0.993974
BnaA02G0007400ZS	0.736866	8.415e-08	0.704694	2.99492e-09	1.02644	4.39474e-11	0.952208	0.000154188	0.851576	9.39163e-05	0.940491	2.37348e-11	0.594467	0.00624075
BnaA02G0007700ZS	0.92215	0.541205	-0.62559	0.948707	2.28517	0.000722794	1.1704	0.0224993	1.90871	0.199732	1.26683	0.615851	0.521735	0.993974
BnaA02G0007900ZS	0.544298	0.199022	0.555568	0.173476	0.647231	0.0598521	0.684443	0.496871	1.92877	0.000192627	0.473494	0.952795	0.217458	0.993974
BnaA02G0008200ZS	0.697197	0.00766917	0.484834	0.0345669	0.895412	2.36532e-05	0.956343	0.000424941	1.11274	0.000160438	0.69399	0.000146933	0.43486	0.175992
BnaA02G0008400ZS	1.0524	0.954287	3.46564	0.587957					2.58109	1.08065e-17	2.71148	0.650204	0.359369	0.993974
BnaA02G0009000ZS	1.54803	0.400494	2.30863	0.00199769	2.21949	9.97562e-09	0.665664	0.177191	-0.0407538	0.974904	0.324287	0.804151	0.649268	0.703946
BnaA02G0009100ZS	-0.0111521	0.992219	0.302897	0.475327	0.63254	0.00518254	0.763435	0.00631143	1.04638	3.65724e-05	0.601025	0.0185474	0.527543	0.149806
BnaA02G0009200ZS	0.139859	0.95039	0.50169	0.16685	0.597848	0.0227271	0.931212	0.0155817	1.51992	5.55932e-05	1.33735	0.000133765	0.350721	0.820207
BnaA02G0009500ZS	-3.82816	1.46709e-33	-3.28665	8.53992e-24	-7.44127	1.12693e-20	-7.50624	3.19766e-26	-3.18601	2.56808e-11	-3.45162	3.66431e-23	-2.48021	0.0131895
BnaA02G0009800ZS	0.9771	3.76369e-08	0.489134	0.100013	0.114868	0.892457	0.148697	0.954723	1.37801	0.329226	1.47219	0.00348525	0.570321	0.963687
BnaA02G0009900ZS	1.06194	0.0132172	1.10027	0.0313447	-0.155894	0.895424	0.804037	0.242828	-0.30918	0.578849	1.52823	0.000335533	0.40694	0.993974
BnaA02G0010400ZS	0.703564	0.606403	0.914937	0.472157	0.533873	0.63553	3.60136	0.00449236	1.0128	0.19218	1.74977	0.0503396	0.895919	0.993974
BnaA02G0010600ZS	0.998865	0.047148	1.0256	0.0380085	0.668248	0.220254	1.31565	0.0245366	1.08597	0.0015981	0.823608	0.113378	0.978179	0.322834
BnaA02G0010700ZS	0.406347	0.790085	1.25676	0.0292164	0.971096	0.133782	0.863019	0.695931	2.18442	0.00627902	1.33569	0.227362	0.61789	0.993974
BnaA02G0010800ZS	0.988453	0.306372	0.936338	0.252245	1.09612	0.126523	1.99031	0.0157625	-1.99099	0.652747	-0.89082	0.97104	0.106409	0.994481
BnaA02G0010900ZS	1.98134	1.75599e-19	1.26311	2.95401e-07	2.16035	6.05181e-20	2.33671	2.94239e-16	0.793369	0.70498	-0.647486	0.97104	0.776303	0.993974
BnaA02G0011000ZS	1.06216	2.01188e-10	0.742391	3.31799e-06	1.49153	4.57195e-15	1.34761	9.67866e-09	1.04972	0.500394	1.59334	0.592775	0.21849	0.993974
BnaA02G0011100ZS	-0.182171	0.954287	0.373174	0.887771	2.6002	3.18197e-13	0.310648	0.277822	-1.27205	0.0215518	0.738202	2.04608e-06	1.01367	9.00234e-05
BnaA02G0011200ZS	0.319639	0.612055	0.540984	0.058532	1.12717	1.54459e-07	1.52789	2.34475e-10	-0.718688	0.0136552	1.05525	3.45734e-22	0.509153	0.0815632
BnaA02G0011300ZS	0.859126	0.0020644	0.9796	0.000275145	0.96581	0.0019477	1.46668	0.000263203	1.70144	5.21735e-11	0.586287	0.791992	0.567785	0.993974
BnaA02G0011400ZS	0.727465	0.059086	0.677144	0.176793	0.500999	0.331873	0.889897	0.105711	0.455043	0.169349	1.00277	0.00176794	0.394913	0.781772
BnaA02G0011700ZS	0.465289	0.000297057	0.590931	8.69747e-08	0.528725	0.000170954	1.10099	2.53086e-17	0.518395	0.000636172	0.835067	1.88152e-14	0.559533	0.0101681
BnaA02G0011900ZS	0.574154	0.694845	0.945781	0.116004	0.354112	0.76845	1.05916	0.295923	1.7194	0.0441674	-1.22524	0.97104	-1.77039	0.993974
BnaA02G0012000ZS	0.784226	0.127062	0.975857	0.0103749	1.64425	1.33668e-11	0.796537	0.00011111	2.01084	0.000210592	0.223249	0.97104	0.794206	0.993974
BnaA02G0012100ZS	0.515756	0.375555	1.03585	0.0483467	0.561438	0.226219	1.23162	0.0050087	0.394402	0.338666	0.929402	0.0158153	0.630452	0.46515
BnaA02G0012200ZS	2.9659	0.639527	-2.49887	0.0293194	-7.63889	4.01214e-08	-7.61321	2.33791e-07	-2.3673	0.000591197	-3.57873	0.0642785	-2.28393	0.217404
BnaA02G0012300ZS	0.375468	0.0130874	0.423528	0.000225418	0.659678	3.99876e-05	0.517768	0.0210086	1.08874	0.00569812	0.675071	0.492692	0.493935	0.886345
BnaA02G0012400ZS	1.68503	2.63261e-24	0.849514	9.45463e-11	1.5157	2.98738e-42	1.15198	2.80602e-15	0.459717	0.000578442	1.06621	1.03738e-27	0.479989	0.08013
BnaA02G0012500ZS	0.548414	0.00447973	0.42367	0.0644816	0.662068	0.0020937	0.770388	0.00853677	0.832189	1.66922e-05	1.50034	5.35265e-06	0.861819	0.604748
BnaA02G0012600ZS	0.59445	0.00501778	0.887129	6.22785e-06	0.680028	0.00152803	1.04312	6.58791e-05	0.570642	0.00285604	0.813062	1.29304e-05	0.590662	0.0393912
BnaA02G0012700ZS	0.287481	0.948668	1.23363	0.142102	0.54981	0.614046	1.20058	0.393811	1.21256	0.0634086	1.4188	0.0437987	0.197686	0.993974
BnaA02G0012800ZS	0.449315	0.289901	0.624089	0.0511552	0.482586	0.173034	0.768417	0.0506242	0.592518	0.0208079	1.00108	2.27266e-05	0.599065	0.33574
BnaA02G0013000ZS	0.666574	0.426259	0.895619	0.173935	0.844722	0.132907	0.534464	0.772058	-1.11623	0.0466671	0.862536	0.405123	0.693936	0.617111
BnaA02G0013200ZS									1.22813	0.0488284	0.0166098	0.999978	-1.65759	0.993974
BnaA02G0013400ZS	0.508065	9.19774e-05	0.661741	2.5886e-07	0.0524879	0.899932	0.698057	0.000138921	1.85219	1.39654e-18	1.18767	2.12241e-12	0.748621	7.42048e-05
BnaA02G0014100ZS	0.0545692	0.992219	4.05058	0.353922	0.0769373	0.990759			2.6129	9.29891e-07	0.0098242	0.999978	2.95254	0.993974
BnaA02G0014300ZS	0.754068	0.764482	-0.162178	0.948707	0.784955	0.46934	0.534795	0.833747	0.28028	0.895056	1.43988	0.00735902	1.30068	2.46411e-07
BnaA02G0014600ZS	0.885264	0.253297	1.26243	0.122949	1.75567	0.0160752	0.903153	0.48206	2.14341	5.36763e-06	1.67022	0.173951	-0.696812	0.993974
BnaA02G0014900ZS	-0.631717	0.783453	0.116183	0.948707	1.63033	0.10343	1.57912	0.050632	3.37258	0.000124728	0.569301	0.043796	1.00663	0.00140798
BnaA02G0015300ZS	1.59597	0.0217397	0.759098	0.186389	0.26386	0.862223	-0.57067	0.954723	2.49817	0.0185083	2.87516	0.842433	1.06818	0.993974
BnaA02G0015400ZS	-1.38081	0.000182503	0.869614	0.00315288	0.53923	0.026831	0.089515	0.954723	2.95197	2.99584e-10	0.962112	4.38849e-23	1.48016	8.38699e-19
BnaA02G0016100ZS	0.655308	8.19142e-06	0.42301	0.00874066	1.00218	1.57341e-10	0.93404	6.88698e-06	0.486999	0.00412283	0.575484	7.10183e-05	0.598558	0.00185439
BnaA02G0016300ZS	0.519971	0.655834	0.946692	0.180601	0.395217	0.610562	1.06774	0.0300278	0.483782	0.250238	1.34515	3.90847e-09	0.612519	0.482978
BnaA02G0016400ZS	-1.75571	0.95039	0.987189	0.948707					1.65606	0.000843288	0.382812	0.97104	-0.698971	0.993974
BnaA02G0016500ZS	0.280531	0.350006	0.525023	0.676412	-0.741099	0.774051	-1.01146	0.954723	-1.85656	3.27975e-14	1.15105	0.000254536	0.28385	0.993974
BnaA02G0016600ZS	0.562575	0.0152257	0.775514	0.000110169	1.00184	6.47492e-06	0.967591	8.13953e-05	1.37719	1.11149e-17	0.625185	0.00114862	0.595876	0.0901787
BnaA02G0016700ZS	0.474378	0.000479068	1.05859	1.99087e-27	1.12748	7.09794e-15	1.19003	5.40943e-08	1.12057	2.7764e-10	0.991299	6.12285e-16	0.693348	0.000972967
BnaA02G0016800ZS	0.429083	0.0260834	0.462742	0.134736	0.486684	0.145399	0.870547	0.00205475	1.09043	1.20379e-08	0.480152	0.313023	0.230138	0.993974
BnaA02G0016900ZS	0.779154	0.00233585	0.698391	0.010761	0.913845	0.000243599	0.910451	0.00341624	0.538477	0.0281025	1.01	6.1951e-10	0.543347	0.0765535
BnaA02G0017000ZS	0.171192	0.833983	0.426145	0.357663	0.356284	0.155857	1.58227	6.46806e-11	-1.09863	4.43464e-08	0.60423	3.03102e-09	0.322101	0.212517
BnaA02G0017100ZS	1.23618	0.253109	1.32055	0.191932	1.12781	0.399382	1.64536	0.595868	2.38728	2.99812e-10	2.0022	0.0236026	1.99824	0.213047
BnaA02G0017300ZS	0.699892	2.31114e-05	0.764844	0.00105449	0.407098	0.0843639	1.48241	1.32785e-08	1.50646	3.0924e-18	1.04185	9.88108e-10	0.442871	0.189471
BnaA02G0017400ZS	0.133852	0.954287	0.121723	0.948707	-0.655077	0.0853651	-0.482096	0.770032	-1.79466	0.00546702	1.10007	1.66774e-07	-0.127566	0.993974
BnaA02G0017900ZS	1.0524	0.954287	1.88071	0.948707	0.0769371	0.990759			2.00473	4.02173e-10	0.696545	0.396167	0.226718	0.993974
BnaA02G0018100ZS	-0.871158	0.954287							3.68092	4.85126e-07	2.45666	0.952795	1.06818	0.993974
BnaA02G0018200ZS	-2.76334	0.741949					-1.01146	0.954723	1.96652	2.74949e-07	0.526799	0.959847	1.66311	0.900664
BnaA02G0018300ZS	0.651905	0.277028	0.764884	0.0660757	1.04724	0.000534987	0.621618	0.434243	0.519772	0.189035	0.928522	0.000778296	0.262428	0.993974
BnaA02G0018600ZS	0.706702	7.5243e-18	0.631613	4.29179e-19	0.202571	0.200023	0.984439	1.03637e-12	-0.0637801	0.832878	1.06836	3.98631e-42	0.640403	0.000907219
BnaA02G0018700ZS	0.614908	0.000109741	0.754206	0.000108159	0.660584	0.00072175	1.31807	6.70992e-13	0.719769	6.971e-06	0.823299	3.57941e-08	0.461497	0.0194746
BnaA02G0019300ZS	-2.30642	0.0928984	1.5624	0.0050617	1.28648	0.00214166	2.08401	1.77242e-21	3.15209	1.06372e-10	3.86614	0.357351	0.114517	0.994481
BnaA02G0019600ZS	0.667349	0.000322885	0.783761	7.70178e-05	0.816274	4.93422e-05	1.1684	1.51484e-06	0.911119	7.51417e-07	0.867099	3.54461e-10	0.786604	4.94645e-05
BnaA02G0020200ZS	1.02415	1.33601e-10	0.431388	0.0751622	-0.121064	0.874267	0.076221	0.954723	-0.0326741	0.988008	0.713742	0.0240025	0.181166	0.993974
BnaA02G0020400ZS	0.641834	0.217345	0.869636	0.0269487	1.26358	8.9846e-05	4.39274	5.05651e-20	5.16221	9.60924e-05	1.49687	0.97104	2.26574	0.899983
BnaA02G0020700ZS	0.465648	0.00505275	0.658468	2.60388e-05	0.701389	1.02604e-05	1.10279	3.28974e-08	0.605895	9.38511e-05	0.676862	1.78361e-07	0.367131	0.272132
BnaA02G0021300ZS	0.206215	0.834994	0.491095	0.220575	0.386353	0.273548	0.535213	0.293939	1.05749	2.35744e-07	0.329285	0.450223	0.156374	0.993974
BnaA02G0021500ZS	0.605473	5.02433e-06	0.77306	1.02664e-11	0.797148	7.48405e-11	1.00009	6.73919e-11	0.722455	9.42159e-06	1.10119	1.90583e-34	0.640225	0.000889852
BnaA02G0022000ZS	-1.67388	0.476764	0.726416	0.928682	-0.195885	0.943842	0.0202672	0.996907	-0.939293	0.00025137	-5.53498	1.80706e-05	-3.88205	0.0545689
BnaA02G0022100ZS	0.476056	0.949262	0.0245985	0.996713	-0.508554	0.927306	-0.0496828	0.996907	1.57554	0.000919787	0.990331	0.176752	0.196662	0.993974
BnaA02G0022500ZS			1.88104	0.948707	1.92229	0.875804	-1.01146	0.954723	2.55757	6.53343e-07	0.49325	0.97104	2.10024	0.960668
BnaA02G0022700ZS	0.139166	0.754566	0.171394	0.547587	0.151737	0.72572	-0.907951	0.000750296	0.0612431	0.986636	2.00249	0.09298	1.44322	0.00146585
BnaA02G0022800ZS	0.9433	0.000395304	0.990513	0.00376827	0.621858	0.0570811	0.354611	0.597372	-1.52222	0.00483642	0.868619	0.00688369	-0.0257003	0.994481
BnaA02G0023000ZS	0.784007	0.125324	1.15004	0.0593692	0.437059	0.597386	1.56165	0.0070137	0.546395	0.252145	1.64408	0.0021204	0.387071	0.993974
BnaA02G0023100ZS	2.29451	0.707774	1.02672	0.948707	1.03871	0.927306	0.912089	0.954723	2.53703	1.41364e-11	0.503083	0.959152	-0.500017	0.993974
BnaA02G0023200ZS	0.587822	0.552945	0.308943	0.948707	-1.29323	0.504947	0.286131	0.970552	-3.36584	0.00806465	0.655716	0.959679	0.1122	0.994481
BnaA02G0023300ZS	0.680759	1.97841e-05	0.864579	6.87057e-07	0.914187	6.84845e-07	0.84306	0.0158451	-0.370045	0.0565046	1.25163	2.96899e-36	0.453255	0.0408971
BnaA02G0023600ZS	-0.507095	0.954287	0.641984	0.8661	1.89723	0.0192863	1.56986	0.20309	-3.97523	0.000798086	-0.938729	0.794389	0.0185477	0.998195
BnaA02G0023700ZS	0.750048	0.000712542	0.366413	0.315249	0.118669	0.859081	1.09647	1.08192e-05	-1.00234	3.69153e-05	0.853653	7.6087e-05	0.627224	0.109469
BnaA02G0024200ZS	0.848384	4.59823e-05	0.866152	7.31884e-06	0.504707	0.0196737	1.02825	1.30144e-05	0.439243	0.0720577	0.883981	0.000442889	0.591677	0.278193
BnaA02G0024400ZS	1.34717	0.0393535	3.72584	1.50347e-07	1.03198	0.376226	-2.80403	0.500561	3.92932	1.18348e-46	0.188877	0.999978	1.025	0.993974
BnaA02G0024800ZS	0.344586	0.461138	1.87463	6.36929e-18	1.02701	0.000285478	1.59839	0.430929	2.01383	1.30325e-15	0.398696	0.855682	2.99849	0.715109
BnaA02G0024900ZS	1.19438	0.0853295	1.47077	0.00366514	2.28167	0.0119391	0.517284	0.919889	0.0651484	0.867076	0.774277	6.88078e-12	0.576467	0.00754112
BnaA02G0025000ZS			0.987189	0.948707					1.80044	1.56638e-10	0.690373	0.0484957	0.715196	0.036176
BnaA02G0025100ZS	-0.871158	0.954287							1.83097	0.000323271	0.00367934	0.999978
BnaA02G0025200ZS	-1.81015	0.864283	6.43894	0.000112145	3.13433	0.050677	-1.01146	0.954723	4.39781	0.0511762
BnaA02G0025300ZS	0.827336	7.38716e-08	0.711414	2.88123e-06	0.658806	1.58131e-05	1.19483	9.99415e-12	0.278303	0.231415	0.771985	8.19089e-07	0.388148	0.417294
BnaA02G0025400ZS	0.708641	2.44412e-08	0.816956	5.60223e-18	0.520889	1.43872e-05	1.13038	3.69039e-18	1.13837	1.00894e-19	0.661964	4.69363e-12	0.630821	1.07138e-05
BnaA02G0025500ZS	-0.0777763	0.954287	0.826731	0.241333	0.746109	0.181042	1.35201	0.0355123	0.226922	0.565948	0.671687	0.00705267	0.511781	0.311856
BnaA02G0025800ZS	0.510432	0.52973	1.28258	0.000590743	1.69638	3.80657e-06	1.28862	0.0161077	3.45466	7.61437e-53	1.35822	0.0131609	0.379863	0.993974
BnaA02G0026400ZS	0.529226	0.000131481	0.791558	3.01757e-10	0.666101	5.11154e-07	0.951056	4.67545e-11	1.05801	8.78797e-19	0.837658	2.63679e-18	0.634866	0.000102324
BnaA02G0026600ZS	0.632736	0.201589	0.383122	0.618495	0.737983	0.0861714	0.542351	0.474863	0.271542	0.602685	1.42779	8.5554e-05	0.203163	0.993974
BnaA02G0026700ZS	-0.545039	0.937408	1.02564	0.514659	3.17815	0.120239	-1.04969	0.954723	2.00588	4.46776e-18	1.46958	1.05496e-25	1.53236	6.77223e-16
BnaA02G0027000ZS	0.45819	0.954287	-0.856155	0.642569	-1.64668	0.00822731	0.488907	0.379027	-5.22784	3.69812e-09	-2.55126	2.02497e-19	-2.22393	4.26394e-07
BnaA02G0027200ZS	0.691511	0.0564498	0.605499	0.083408	0.820587	0.00252035	0.856025	0.0100113	0.529289	0.0901387	1.02025	0.00138824	0.0743874	0.994481
BnaA02G0027300ZS	0.51104	0.000381559	0.956917	3.91189e-14	0.932537	7.04822e-09	1.21907	3.64738e-12	0.949597	9.53426e-11	0.969838	2.89331e-15	0.680352	0.000494103
BnaA02G0027500ZS	0.657572	0.702017	0.335873	0.948707	0.479093	0.715724	2.38108	0.0231933	1.70224	0.00309062	0.512378	0.915982	0.167294	0.993974
BnaA02G0027700ZS	0.223145	0.883616	0.81471	0.0929059	0.426958	0.478035	1.32518	0.00116921	0.107509	0.892925	1.03599	0.0334927	0.515284	0.911229
BnaA02G0027800ZS	0.353647	0.4765	0.448471	0.260609	0.214583	0.682121	0.723371	0.060364	0.63334	0.0276954	1.20176	0.000141191	0.334971	0.993974
BnaA02G0028000ZS	0.63915	0.000306273	0.899162	2.75794e-07	0.0268172	0.941674	1.04028	9.0542e-10	0.123105	0.588966	0.885977	3.80704e-11	0.365097	0.572914
BnaA02G0028400ZS	1.06173	8.58754e-16	1.03862	3.22155e-14	0.46285	0.0129499	1.57971	1.47413e-13	0.722891	0.00114523	1.18934	8.79265e-12	0.356684	0.309023
BnaA02G0028500ZS	1.03934	1.94135e-19	1.18152	1.28934e-30	0.49666	0.00017203	1.83114	3.86057e-37	0.948775	2.99049e-17	1.54791	3.31737e-60	0.523838	0.0106248
BnaA02G0028900ZS	1.04919	0.0163342	0.864059	0.16908	0.765134	0.143188	1.22982	0.0109505	1.00624	0.00488472	1.80405	0.000195276	-0.220377	0.993974
BnaA02G0029000ZS	1.5184	7.79392e-11	1.73962	2.21958e-05	0.824216	0.0467671	2.61822	7.36234e-15	-0.367522	0.654213	2.59139	1.94473e-05	0.876279	0.323712
BnaA02G0029100ZS	0.222736	0.841254	1.15665	0.0206522	-0.257841	0.696221	1.11159	0.0570702	-1.06658	0.576437	2.80682	0.00549385	0.957846	0.000732625
BnaA02G0029200ZS	0.362057	0.178334	1.05401	2.46457e-14	0.978004	6.94426e-08	1.87509	2.04725e-36	-2.45755	0.0379342	1.14809	2.06198e-23	1.06661	8.30575e-09
BnaA02G0029300ZS	0.880941	1.68697e-05	0.53413	0.181144	0.280946	0.545381	1.3677	1.31038e-06	-0.00908227	0.989053	0.653432	0.327427	0.605346	0.5475
BnaA02G0029500ZS	0.747682	0.00542221	0.364929	0.499079	0.175536	0.787421	1.14243	0.00151617	0.878203	1.90195e-05	0.497445	0.226681	0.158104	0.993974
BnaA02G0029900ZS	0.666123	8.12065e-08	0.674469	3.96593e-10	0.517003	7.20748e-05	0.803909	2.82664e-07	1.01562	9.49459e-17	0.835065	1.2135e-16	0.408188	0.10431
BnaA02G0030000ZS	-0.871158	0.954287							1.5966	4.61252e-08	0.35293	0.97104	0.872767	0.993974
BnaA02G0030400ZS	0.678032	1.17505e-10	0.756106	9.77986e-17	0.36708	0.005493	1.26948	1.41751e-15	0.213475	0.159138	0.95993	3.14826e-18	0.463913	0.00483575
BnaA02G0030700ZS	1.35184	8.55127e-18	1.55214	3.02557e-23	1.12147	2.61061e-13	2.05791	2.86619e-16	3.04718	1.59541e-38	0.857288	0.0120229	0.585592	0.74811
BnaA02G0031200ZS	-1.08709	0.0014302	-0.0659937	0.948707	-0.903424	0.00396372	-0.642003	0.335781	-1.19084	6.41731e-10	-0.708951	0.00155009	0.457601	0.486565
BnaA02G0031500ZS	0.952913	0.767203	2.09533	0.0246874	-0.215005	0.879582	2.67475	0.0178898	1.0386	0.269211	0.2549	0.97104	0.661992	0.886564
BnaA02G0031700ZS	0.306758	0.592512	0.653989	0.0748731	0.850819	9.13188e-21	1.66187	0.0727466	1.72131	4.28706e-16	0.604379	0.569872	0.12259	0.994481
BnaA02G0031900ZS	0.415481	0.138522	0.673127	0.00378569	0.391659	0.155514	1.27195	4.33294e-06	0.48588	0.0221232	0.970193	6.70457e-05	0.408244	0.659748
BnaA02G0032100ZS	3.76167	7.16473e-06	5.34837	0.00252647	-1.23802	0.924823	-0.0496825	0.996907	6.33335	2.69959e-19	-1.50949	0.559918	-0.292457	0.994481
BnaA02G0032200ZS	0.0906269	0.992219							4.57472	0.0277424	0.965448	0.97104
BnaA02G0032400ZS	0.523964	0.0014886	0.326009	0.090269	-0.0682117	0.909051	0.959196	1.05442e-06	0.0253882	0.933689	1.34025	1.10501e-19	0.761803	0.00135692
BnaA02G0032600ZS	0.526553	0.000143054	0.424085	1.1568e-05	0.320768	0.0671206	-0.0898407	0.954723	-1.0226	0.0472916	0.000372901	0.999978	0.202182	0.993974
BnaA02G0033100ZS	0.466583	0.117775	0.328264	0.490297	-0.10525	0.879851	0.598803	0.108545	-1.01681	4.91997e-06	0.952922	2.48008e-10	0.37334	0.350646
BnaA02G0033200ZS	-2.34101	0.858038	0.919488	0.948707	-0.884847	0.927306	0.912089	0.954723	1.74149	0.0327153	-0.314684	0.978355	0.668775	0.993974
BnaA02G0033400ZS	2.114	0.460413	2.88257	0.702277	0.887514	0.853831	2.37664	0.908954	0.836837	0.895056	2.30261	0.00442502	0.493691	0.993974
BnaA02G0033800ZS	0.841621	1.52313e-11	0.748572	2.15841e-09	0.648744	7.65911e-06	1.19716	7.40912e-15	0.443722	0.00342358	0.995349	6.25625e-22	0.62307	0.00104343
BnaA02G0034500ZS	0.488349	0.849881	1.02494	0.501692	1.52452	0.208001	3.65542	0.0157025	0.78413	0.158758	1.46866	0.00258815	0.240616	0.993974
BnaA02G0034600ZS	1.38838	0.000185246	0.863708	0.00374896	0.752035	0.00462942	0.242747	0.779207	4.53151	0.000770837	-0.89082	0.97104	1.70155	0.505666
BnaA02G0035400ZS	-0.188333	0.954287	1.12501	0.549557	0.15748	0.927306	2.85532	7.05747e-07	2.03135	3.28153e-39	1.10036	7.87767e-09	0.00398612	0.996795
BnaA02G0035500ZS	0.298838	0.796676	0.762493	0.0285659	0.839358	0.0292511	0.902453	0.101479	1.62469	0.000130171	1.86979	0.97104	2.42071	0.792778
BnaA02G0036100ZS	0.469259	0.858038	1.20678	0.0174913	0.287187	0.657463	0.888191	0.00916009	2.41618	1.00821e-05	0.420038	0.97104	-0.128443	0.994481
BnaA02G0036300ZS	1.25962	0.00837863	0.143077	0.948707	-1.5828	0.0781684	1.02139	0.822378	1.00175	0.000205745	0.730326	5.13207e-09	0.392852	0.0540005
BnaA02G0036800ZS	0.800078	8.59598e-08	0.788222	1.64691e-07	0.552563	0.000450606	1.07857	5.8847e-09	0.630696	0.000396379	0.87988	9.49472e-10	0.50744	0.0631674
BnaA02G0037300ZS	1.08723	0.00142701	0.683518	0.0384534	0.915138	0.00312487	0.862365	0.0388905	1.22796	0.00019656	1.16418	0.0115021	0.478152	0.918711
BnaA02G0037500ZS	-0.258301	0.89431	1.04747	1.0972e-30	0.741981	0.117296	0.520586	0.00845253	1.00953	0.0220185	0.576962	2.21686e-17	0.792374	0.42067
BnaA02G0037600ZS	0.573994	0.144241	0.498984	0.280059	0.506119	0.166696	1.03679	0.00286208	0.736456	0.00457099	0.553365	0.358716	0.111802	0.993974
BnaA02G0037700ZS	0.48333	0.0850864	0.732544	0.00128966	0.371702	0.117584	1.08562	2.91381e-08	0.67501	0.000109343	0.955119	1.43076e-07	0.495911	0.345491
BnaA02G0037900ZS	0.455891	0.684447	1.12136	0.049019	0.813672	0.111522	1.50074	0.00785059	-0.0747443	0.933372	1.37999	0.520052	1.02109	0.993974
BnaA02G0038000ZS	0.39963	0.467818	0.587605	0.172475	0.472725	0.314482	1.11325	0.0327521	0.522509	0.122147	1.06766	0.000663439	0.453999	0.64289
BnaA02G0038300ZS	0.649428	0.000238693	0.309907	0.136918	0.64656	2.23969e-05	0.315932	0.296947	2.21564	1.03573e-09	0.460559	0.819524	-0.312363	0.993974
BnaA02G0038500ZS	0.188613	0.903778	1.53673	2.36087e-09	1.12405	6.43035e-05	1.07609	0.0481275	1.13638	0.000107398	0.971772	0.00402877	0.344139	0.993974
BnaA02G0038900ZS	0.274266	0.327556	0.46343	0.0434522	0.372155	0.156929	0.735341	0.0291722	1.09469	1.33279e-08	0.391281	0.103335	0.298246	0.891013
BnaA02G0039100ZS			-0.869731	0.948707					5.37353	5.78358e-10
BnaA02G0039400ZS	0.779728	0.135415	0.539774	0.701762	0.0584082	0.960727	0.673934	0.669704	1.38033	0.0345957	1.00214	0.932396	0.570264	0.993974
BnaA02G0039800ZS	-0.897569	0.954287	1.02677	0.912299	4.40647	0.0687867	0.970125	0.954723	0.554171	0.0741034	1.01708	0.0127796	0.322118	0.993974
BnaA02G0040600ZS	-0.529911	0.196212	-0.265193	0.857823	-1.0486	0.00153104	-0.00307303	0.997756	2.59679	2.4485e-13	-0.888264	0.97104	-2.58619	0.903993
BnaA02G0040700ZS	0.0277421	0.986981	-0.500854	0.63885	-1.23744	0.000163496	0.744488	0.0208926	-2.13958	0.00352292	0.927927	0.0445143	-0.00575173	0.994481
BnaA02G0040900ZS	0.896406	1.25956e-10	0.706698	5.89606e-11	0.898376	4.17488e-14	1.05856	5.97024e-15	0.462359	0.00517151	0.978503	1.1102e-14	0.459698	0.102359
BnaA02G0041200ZS	0.427309	0.0793916	0.591692	0.00397218	0.219991	0.407225	1.09905	4.20297e-08	0.181788	0.397681	0.873405	4.67395e-06	0.692027	0.0142602
BnaA02G0041400ZS	1.56229	2.70106e-15	1.01383	5.21175e-06	0.961951	4.08999e-07	1.44043	2.72303e-11	0.669052	0.000648058	1.43917	4.14254e-17	0.66282	0.121168
BnaA02G0041500ZS	0.0566756	0.954287	1.50868	4.42409e-15	0.645285	0.000275689	1.78818	4.90919e-20	2.80772	5.85965e-53	0.81104	0.00255675	0.617254	0.400809
BnaA02G0041700ZS	-1.8113	0.864153	0.0266534	0.996713	0.0788601	0.990759	0.912089	0.954723	2.9809	0.00554104	1.3838	0.828071	1.42055	0.993974
BnaA02G0041800ZS	1.27063	0.179898	0.761588	0.693947	0.300995	0.887032	1.95898	0.0475505	1.27807	0.0192759	0.888137	0.433178	0.152092	0.993974
BnaA02G0041900ZS	0.397423	0.461045	0.447106	0.53994	0.31501	0.608585	1.07031	0.011346	0.47091	0.24792	0.614424	0.286137	0.609186	0.676801
BnaA02G0042100ZS	0.162537	0.856365	0.387375	0.248537	-0.28258	0.334415	0.460816	0.0704726	0.741181	0.0755029	1.03094	1.11933e-07	-0.1487	0.993974
BnaA02G0042600ZS	0.427955	0.25554	0.34257	0.738065	-0.703715	0.0485869	0.656586	0.269757	-1.96424	3.22867e-08	0.605402	0.103797	0.305336	0.993974
BnaA02G0043400ZS	3.81005	2.36419e-09	1.88742	0.948707	0.9528	0.927306	-1.3385	0.940083	4.51219	0.00124998	1.47533	0.97104
BnaA02G0043500ZS	0.884767	0.0135708	0.375344	0.670662	-0.249434	0.750839	0.777547	0.496505	-2.22776	0.0125924	0.774881	0.4758	0.365289	0.993974
BnaA02G0043800ZS	2.55669	0.600406	0.440154	0.948707	0.364168	0.927306	-0.775898	0.954723	2.96898	0.00824193			0.0737418	0.994481
BnaA02G0043900ZS	0.697523	0.0139738	1.44614	1.79292e-12	1.33912	2.59901e-09	1.08969	0.000304259	2.01299	5.02061e-18	0.512687	0.39375	0.790145	0.161363
BnaA02G0044000ZS	1.91401	0.946614	0.987189	0.948707	-0.884847	0.927306	-1.83372	0.823511	2.64432	0.00159128			-0.855377	0.993974
BnaA02G0044100ZS	1.0524	0.954287	-0.936364	0.948707	-1.78059	0.875804	-0.656138	0.954723	3.9709	1.51169e-06	2.70613	0.645591	-1.73154	0.993974
BnaA02G0044300ZS	-1.91929	0.72367	-1.45567	0.948707	-0.811511	0.927306	-1.01146	0.954723	-2.24886	0.00354045	1.13132	0.00996423	0.15374	0.993974
BnaA02G0044800ZS	0.321186	0.956161	1.78983	0.466335	-0.185771	0.946357	-0.0466933	0.996907	2.05121	1.07014e-09	2.8124	0.357351	0.164704	0.994481
BnaA02G0045000ZS	-0.615871	0.865359	-0.0341416	0.996713	-0.138551	0.978901	-3.51402	0.291184	5.97233	7.92243e-25
BnaA02G0045300ZS	-0.625298	0.954287	-1.08879	0.817914	2.15375	3.74409e-07	-0.0186017	0.996907	0.884876	0.895056	0.0456186	0.999978
BnaA02G0045400ZS	0.0681671	0.954287	0.80085	0.0585518	0.43743	0.349841	0.0463497	0.975062	-1.69947	4.3419e-10	0.830616	0.335552	0.466338	0.993974
BnaA02G0045500ZS	0.134601	0.950677	1.15333	0.230181	0.5866	0.630473	1.75001	0.0206721	0.157605	0.720537	0.327549	0.350894	0.140215	0.993974
BnaA02G0045700ZS	-0.0676431	0.954287	0.325377	0.0428542	-0.695553	8.84997e-06	-0.38399	0.396877	-1.1831	3.58959e-12	0.090841	0.868502	0.59445	0.00285029
BnaA02G0045900ZS	-0.196037	0.2779	-0.12685	0.612129	-0.694311	5.40147e-07	-0.363284	0.269102	-2.06274	1.03312e-23	-0.101533	0.900028	0.291077	0.283465
BnaA02G0046300ZS	-0.0776937	0.954287	-2.17057	0.0210205	-2.04217	0.00319189	0.53429	0.761418	-0.0958155	0.895056	0.155878	0.952146	0.070778	0.993974
BnaA02G0046600ZS	0.168236	0.880822	-0.0296331	0.981431	-1.14173	0.033607	-1.66254	0.872464	-4.59231	8.96993e-17	0.216276	0.97104	0.347654	0.795384
BnaA02G0046700ZS	-0.0691551	0.981234	0.231744	0.948707	0.108521	0.93138	0.375267	0.917151	1.98641	0.00676757	-0.0508628	0.999978	0.294249	0.993974
BnaA02G0046800ZS	-1.05814	0.70431	1.22818	0.211258	1.79574	0.000913124	1.02336	0.203161	2.38455	1.25189e-07	-0.279435	0.0363246	0.444062	0.00573628
BnaA02G0046900ZS	-0.582783	0.0803164	0.533801	0.0169424	0.425714	0.080776	0.783701	0.0022773	1.80117	1.26678e-21	0.353736	0.181973	0.532952	0.183065
BnaA02G0047100ZS	0.63123	0.00180819	1.03534	3.29082e-05	0.326016	0.482545	0.224928	0.954723	1.6031	9.17818e-21	0.142853	0.97104	0.293948	0.889463
BnaA02G0047200ZS	-0.0782424	0.992219	2.6491	0.00293442	3.40385	0.000257373	4.24209	0.310453	0.41002	0.133031	0.359556	0.459984	0.586483	0.48833
BnaA02G0047400ZS	-0.332075	0.121369	0.432324	0.0283443	0.195394	0.511324	0.514811	0.175205	-1.03531	1.63532e-07	-0.2011	0.900302	0.418185	0.492802
BnaA02G0047800ZS	0.439298	0.0374194	0.00445866	0.996713	-1.08475	3.37586e-08	-0.455899	0.166829	-2.43237	1.2987e-12	-0.0602332	0.97104	0.467185	0.949207
BnaA02G0048000ZS	-0.0916113	0.954287	0.803212	0.663244	0.80336	0.312113	0.214316	0.873815	-1.24109	9.74308e-07	0.0222598	0.987998	0.362131	0.24903
BnaA02G0048400ZS	-0.761037	0.0335214	-2.30602	2.43659e-05	-3.52534	3.48261e-08	-1.90155	0.0932426	-1.03868	0.895056	0.260523	0.98469	-0.0675767	0.994481
BnaA02G0049000ZS	0.273896	0.128407	0.333022	0.0288432	0.129173	0.709831	-0.277638	0.667216	-2.03029	0.0224872	-0.307205	0.836814	0.11123	0.993974
BnaA02G0049500ZS	1.90785	0.95039	2.46567	0.886093					2.15871	6.75896e-16
BnaA02G0049600ZS			2.46567	0.886093					1.5506	5.26083e-15
BnaA02G0049700ZS	-0.120786	0.856045	0.488022	0.00290798	0.495529	0.0017972	0.102237	0.954394	1.10226	3.44918e-12	0.0468809	0.97104	0.374479	0.218554
BnaA02G0049900ZS	-3.25399	0.348974			-2.36574	0.71928			-4.41047	0.0490174	-0.638851	0.0305189	-0.491354	0.993974
BnaA02G0050000ZS	0.0725374	0.946496	0.11731	0.817914	0.19506	0.465449	0.0956514	0.954723	-2.40552	8.21998e-33	-0.0238813	0.976513	0.368501	0.361301
BnaA02G0050100ZS	-1.33088	0.0606261	-0.699685	0.753469	-2.53661	0.00499053	0.26391	0.954723	-2.33377	6.75629e-13	0.0174725	0.999978	0.500072	0.101173
BnaA02G0050600ZS	-1.54904	3.0226e-08	-0.668158	0.36956	-0.884811	0.0200566	0.556349	0.567236	-4.2129	2.66154e-20	-0.941205	0.069338	0.855751	0.131696
BnaA02G0050900ZS	-0.551304	0.08434	0.14934	0.824834	0.220001	0.674453	0.0666934	0.955968	1.10786	9.83746e-09	-0.184818	0.952795	0.255337	0.986548
BnaA02G0051000ZS	-0.30446	0.85783	0.134254	0.948707	0.36427	0.543824	-0.260508	0.890652	1.18472	7.0522e-05	0.532076	0.315277	0.193401	0.993974
BnaA02G0051100ZS	-1.75571	0.95039	1.92068	0.867964	-1.21515	0.840282	-0.633736	0.954723	1.93199	5.56963e-12	0.00367926	0.999978
BnaA02G0051200ZS	-0.479717	0.239666	0.443187	0.187965	0.204772	0.671252	0.639432	0.0647771	1.00693	1.88149e-07	-0.00267233	0.999978	0.341669	0.854621
BnaA02G0051900ZS	-0.807482	0.862425	0.0251336	0.996713	-1.2547	0.846675	-0.697942	0.954723	1.46027	0.00787284	0.0518627	0.999978	0.27525	0.993974
BnaA02G0052000ZS	0.0545692	0.992219	-0.71152	0.948707	2.5457	0.574095	2.81022	0.771486	3.59034	0.0303972	1.59103	0.950659	-0.0587101	0.994481
BnaA02G0052100ZS	-2.34073	0.494528	0.0258824	0.996713	-2.36819	0.747275	-0.637788	0.954723	-1.71473	9.37139e-18	-0.0219204	0.995371	2.23886	0.00091777
BnaA02G0052200ZS	-2.0597	3.6136e-40	1.93408	1.35469e-18	0.422473	0.581058	1.52354	0.0859997	0.256609	0.895056	1.51556	0.304848	0.663085	0.993974
BnaA02G0053200ZS	-0.505883	0.954287	1.67672	0.475483	1.07759	0.435733	0.257949	0.931487	1.58295	3.50545e-10	0.00272162	0.999978	-0.787323	0.993974
BnaA02G0053300ZS	0.35375	0.0139851	0.358652	0.0140149	0.320124	0.0243823	0.113765	0.906524	-1.34685	4.69436e-13	0.153868	0.637547	0.127876	0.993974
BnaA02G0054100ZS	-1.04597	1.35375e-06	-0.299151	0.465728	-0.308758	0.386602	-0.434603	0.292269	0.0671265	0.895056	-0.388975	0.0699896	-0.170621	0.993974
BnaA02G0054200ZS	-0.791373	0.131739	0.270099	0.737821	0.312827	0.743681	-0.399795	0.746578	0.486447	0.683814	0.425628	0.889812	1.32978	0.0202589
BnaA02G0054600ZS	-0.292427	0.122586	-0.0465515	0.948707	-0.590565	0.00118333	-0.109621	0.950758	-1.42428	1.04586e-15	-0.003624	0.999978	0.184982	0.989634
BnaA02G0054700ZS	-0.474996	0.954287	0.472395	0.948707	0.964721	0.736772	-0.0484663	0.996907	1.76158	2.22265e-10	0.372994	0.542648	0.479188	0.826731
BnaA02G0054900ZS	0.357567	0.954287	3.55097	0.105226	-1.24913	0.582788	4.59945	0.0274672	-1.13843	0.00163288	0.369647	0.525702	0.461565	0.993974
BnaA02G0055300ZS	0.491465	0.000113709	0.357828	0.00059054	0.433346	0.00173274	-0.082097	0.954723	1.09877	4.6039e-16	0.427232	0.97104	0.642232	0.538027
BnaA02G0055500ZS	-0.733314	0.695063	0.644833	0.534281	1.39446	0.0852305	1.77887	0.954723	2.04151	3.93238e-18	0.284999	0.276291	0.163006	0.993974
BnaA02G0058200ZS	-0.0245703	0.992219	0.984414	0.323534	0.457342	0.846675	1.40314	0.954723	1.99432	2.24671e-11
BnaA02G0058500ZS	0.4471	0.443917	0.119113	0.948707	-0.686209	0.00867301	0.101689	0.954723	-1.35668	0.0170049	-0.38437	0.97104	-1.23142	0.993974
BnaA02G0058600ZS	-0.179536	0.954287	1.2062	0.409477	0.662464	0.788666	-0.454709	0.955593	3.18098	9.56852e-05
BnaA02G0059000ZS	-0.871158	0.954287	-0.936364	0.948707	1.92229	0.875804	-1.91561	0.954723	-5.17906	0.00444992	0.0036793	0.999978
BnaA02G0059400ZS	0.0152182	0.992219	-0.292131	0.570478	0.0210316	0.967982	0.053365	0.954723	1.12169	1.17264e-06	0.139202	0.539864	0.205456	0.80371
BnaA02G0060100ZS	0.069214	0.954287	-0.202881	0.865774	-1.26718	1.62471e-06	0.272945	0.926798	1.1684	0.0925181	0.4811	0.251855	-0.046471	0.994481
BnaA02G0060200ZS	-0.298087	0.641888	0.0730893	0.948707	-0.176343	0.869524	-0.230058	0.954723	-1.55446	0.00046508	0.461465	0.285408	0.209903	0.993974
BnaA02G0060300ZS	0.795878	0.954287	-0.488002	0.948707	2.49688	1.03382e-10	-0.132966	0.954723	-2.20727	0.291373	0.279198	0.97104	0.397258	0.993974
BnaA02G0060400ZS	-0.0280189	0.977382	0.816965	0.0017886	0.750237	0.0194541	0.573383	0.450708	1.07698	8.92806e-05	0.0390229	0.993247	0.154379	0.993974
BnaA02G0060800ZS	-2.34101	0.858038							-5.4703	2.221e-10	1.49687	0.97104	1.06818	0.993974
BnaA02G0060900ZS	0.0967419	0.969295	-0.119082	0.954308	-0.714418	0.36173	-0.100905	0.954723	-1.17151	0.0112118	-0.0857341	0.977832	0.0825919	0.994481
BnaA02G0061200ZS	0.0323238	0.992219	0.48828	0.824603	0.341295	0.794204	0.262677	0.954723	1.29509	0.00361791	-0.0323896	0.999978	0.535887	0.993974
BnaA02G0062500ZS	0.167258	0.948668	-0.0249883	0.996713	0.820568	0.0980888	-0.0539583	0.96468	-4.29634	0.00275462	0.0997357	0.977529	-0.731267	0.993974
BnaA02G0063200ZS	-0.187012	0.792763	0.215297	0.718188	0.0958613	0.909119	-0.138283	0.954723	-1.21238	0.000182469	0.0901713	0.97104	0.546125	0.389504
BnaA02G0063700ZS	-0.638185	5.09527e-09	0.32715	0.0175451	-0.0443562	0.927306	0.175609	0.840096	-1.30475	1.36583e-10	0.165845	0.825497	0.453323	0.0984716
BnaA02G0064100ZS			1.88071	0.948707					2.103	1.2947e-06	1.81493	0.396793
BnaA02G0064600ZS	-1.14492	0.752443	0.178848	0.969493	1.38531	0.129965	-1.12638	0.222636	-4.13164	0.0051701	-2.21252	0.862529
BnaA02G0064800ZS	0.528477	0.83884	1.68858	0.052757	-0.261469	0.875804	2.21913	0.029576	-0.0516753	0.925756	0.483196	0.912936	0.73935	0.993974
BnaA02G0064900ZS	-0.304489	0.798516	-0.121144	0.948707	-0.660222	0.212731	-0.899876	0.213022	2.48525	0.00187511	0.351412	0.97104	0.451528	0.993974
BnaA02G0065000ZS	0.21375	0.32305	0.200583	0.491719	-0.0526961	0.900458	-0.114671	0.792062	-1.11923	8.74425e-06	0.0863263	0.97104	-0.090602	0.993974
BnaA02G0065100ZS	-0.0213206	0.979508	-0.346048	0.389094	0.0767997	0.892965	-0.0745645	0.954723	-1.45061	1.24483e-06	-0.269834	0.451284	0.0568945	0.993974
BnaA02G0065600ZS	-0.518457	0.0111176	-0.0306437	0.964513	0.150793	0.69415	-0.611859	0.14342	-3.76807	0.000362208	-3.16765	0.719651	0.106408	0.994481
BnaA02G0066200ZS			1.88071	0.948707					3.71473	2.68532e-11	-0.890825	0.97104	0.0140363	0.996609
BnaA02G0066300ZS	-0.871158	0.954287	3.69001	0.420419					2.22648	1.79736e-08	1.48166	0.97104
BnaA02G0067300ZS	0.78095	0.738371	1.11007	0.0340023	1.67286	6.04894e-08	0.634249	0.0804741	0.337919	0.895056	0.880588	0.97104	-0.70593	0.993974
BnaA02G0067600ZS	0.260547	0.385383	-0.0920986	0.948707	-0.204457	0.636926	-0.136669	0.954723	-5.84289	2.41817e-09	-0.618985	0.353596	-0.11075	0.993974
BnaA02G0068000ZS	1.02931	0.000165041	0.951363	1.21528e-05	-1.64319	7.64593e-15	-0.45759	0.908954	-2.30351	0.0176108	0.28139	0.70363	0.581057	0.359598
BnaA02G0068200ZS					-0.884847	0.927306			1.45755	7.90231e-14	-1.16512	0.959679
BnaA02G0068400ZS	-0.580351	0.218253	-0.577841	0.82471	-4.72614	4.05694e-13	-4.15797	0.026611	-0.709642	0.0397175	0.163287	0.949915	-0.213387	0.993974
BnaA02G0068500ZS	0.391679	0.091375	-0.0174475	0.976801	0.1567	0.691503	-0.487096	0.144138	1.27449	1.76767e-08	0.294265	0.563218	0.16401	0.993974
BnaA02G0068700ZS	-0.0403532	0.959707	-0.399417	0.884308	-0.801543	0.405539	-0.600015	0.911527	-1.31667	0.00112217	0.382911	0.511684	-0.313879	0.993974
BnaA02G0068900ZS	-0.835346	0.34693	0.460412	0.763421	-1.2265	0.0339927	-0.303328	0.954723	0.0669235	0.91744	-0.429119	0.97104	0.699242	0.993974
BnaA02G0069200ZS	1.96406	0.942496	1.88071	0.948707					1.49647	5.48283e-23	0.212376	0.97104	-0.525248	0.950965
BnaA02G0069700ZS	-0.456932	0.296869	0.0677186	0.948707	2.33663	3.62285e-39	-0.826953	5.14273e-05	-0.982487	0.00504617	-0.107922	0.97104	0.196705	0.993974
BnaA02G0070300ZS	-0.0490851	0.954287	-0.15987	0.862183	-0.144853	0.82456	0.0584897	0.954972	-2.59266	7.18029e-11	0.0945735	0.97104	-0.103478	0.993974
BnaA02G0071200ZS	-0.173671	0.95039	0.423182	0.438169	0.202668	0.732105	-0.0974395	0.954723	4.11593	0.000337185	1.60689	0.952795	-0.0870363	0.994481
BnaA02G0071300ZS	0.152294	0.850642	0.238118	0.509857	0.0772421	0.927306	-0.217916	0.807011	-1.53243	0.000657639	-0.0385748	0.997425	0.489208	0.162137
BnaA02G0071500ZS	-1.29473	0.412431	-1.62423	0.32768	-0.346936	0.849625	-0.439542	0.831103	-5.00675	1.11024e-17	-0.954091	0.316665	-0.871806	0.993974
BnaA02G0072000ZS	-1.26283	0.0299113	0.611029	0.742765	-0.32241	0.848027	-0.106818	0.976273	-0.870585	0.201583	0.526536	0.97104	0.977242	0.993974
BnaA02G0072100ZS	-0.46204	0.822456	0.747047	0.209411	0.78122	0.133119	0.215689	0.954723	4.30884	0.000126946	0.965448	0.97104
BnaA02G0072600ZS	0.278	0.45631	0.447452	0.102864	0.434361	0.106324	1.38632	4.08213e-07	-0.265181	0.240268	0.106725	0.97104	0.138551	0.993974
BnaA02G0072700ZS	-2.34441	7.14979e-05	-0.319469	0.948707	0.0520524	0.980529	0.149336	0.967089	-1.4357	9.64761e-19	0.311204	0.0231481	0.13161	0.993974
BnaA02G0073500ZS	-1.79127	0.00528459	0.147574	0.948707	-0.0519504	0.983605	-0.401968	0.954723	2.1834	2.41892e-20	-0.0295515	0.999978	0.651573	0.384444
BnaA02G0073600ZS	0.47657	0.755843	0.353223	0.742804	0.771505	0.171498	0.653219	0.532159	2.40003	0.00039133	4.03141	0.210664	0.124414	0.994481
BnaA02G0074200ZS	0.688786	0.000309295	-0.0180848	0.989403	-0.382094	0.208247	-0.198394	0.863714	-1.34729	1.68699e-05	0.709638	0.000233495	-0.019461	0.994481
BnaA02G0074600ZS	0.0803713	0.954287	-0.0928626	0.948707	-0.470946	0.191249	-0.0696974	0.954723	-1.2663	0.000981433	0.295315	0.477293	0.40283	0.599958
BnaA02G0075400ZS	-1.75506	0.287835	-0.29676	0.948707	-0.295083	0.927306	-0.47932	0.954723	2.25019	5.31815e-05	0.239303	0.97104	0.728653	0.993974
BnaA02G0075500ZS	-0.810882	0.954287	0.608562	0.948707	1.92229	0.875804			4.63188	0.00103156	0.965448	0.97104	-1.71796	0.993974
BnaA02G0075600ZS	0.757662	0.0411742	0.468073	0.131885	0.5708	0.0366598	-0.107255	0.954723	1.65735	5.14187e-06	-0.634577	0.698483	-0.411368	0.993974
BnaA02G0076400ZS	-0.310073	0.477477	-0.228715	0.776566	-0.568019	0.0620389	-0.0424579	0.968404	-1.08204	2.28011e-11	0.0125572	0.999299	0.250326	0.803849
BnaA02G0076900ZS	0.395538	0.0337448	0.155426	0.778611	-0.775753	0.0017412	0.140646	0.948832	-2.48081	6.97838e-20	0.282153	0.0473611	0.165057	0.993974
BnaA02G0077000ZS	0.476733	0.0274768	0.17209	0.838455	-1.0994	4.66085e-05	0.311888	0.755407	-2.19311	3.92058e-08	0.245635	0.309367	-0.0492473	0.993974
BnaA02G0077500ZS	0.107627	0.890404	0.0893154	0.873625	0.711709	2.0669e-06	0.0996649	0.929199	1.28779	6.37196e-05	0.328209	0.343849	-0.126672	0.993974
BnaA02G0077600ZS	0.0989096	0.954287	0.091889	0.948707	-0.407817	0.555796	0.443073	0.619607	-1.31124	0.000960903	-0.146338	0.97104	0.029424	0.994481
BnaA02G0078600ZS									3.02252	0.0325791			0.992022	0.993974
BnaA02G0079000ZS	-1.42161	8.48031e-12	-0.151415	0.848529	-1.58788	8.41754e-13	-1.21621	0.000168626	-2.21301	1.49911e-14	-0.93106	0.000523873	-0.00532907	0.995463
BnaA02G0079100ZS	-0.176193	0.876105	0.235159	0.875298	0.548625	0.126748	0.473043	0.513511	1.47732	2.38671e-06	0.119874	0.97104	0.0625724	0.993974
BnaA02G0079200ZS	0.351729	0.0368739	0.166248	0.594996	0.0990968	0.782362	-0.0876148	0.954723	-1.04535	1.4386e-08	-0.133087	0.897487	0.375387	0.233363
BnaA02G0079500ZS	-1.30808	4.63868e-09	0.225915	0.558383	-1.01563	1.29385e-05	-1.16013	0.0078116	-2.21439	2.9497e-23	-0.875892	0.000231623	0.589828	0.170895
BnaA02G0080000ZS	-0.187296	0.723004	0.169137	0.827353	-0.317095	0.258285	0.596188	0.0750407	-2.57157	1.66939e-07	0.386723	0.451375	0.154743	0.993974
BnaA02G0081400ZS	-0.871158	0.954287							2.14338	4.56625e-09	-0.102762	0.997533	-0.159811	0.993974
BnaA02G0081500ZS	0.307448	0.85783	0.146249	0.948707	-0.199495	0.927306	0.297901	0.954723	-3.95194	2.24102e-11	-0.305405	0.595447	-0.0298119	0.994481
BnaA02G0082500ZS	-0.934952	0.183152	0.247714	0.936938	-0.425788	0.535566	-0.262533	0.954723	-1.20634	0.00376589	-0.51013	0.443586	0.588412	0.711602
BnaA02G0082600ZS	-2.00385	0.103397	-0.328135	0.948707	-1.8728	0.122259	-1.70898	0.435542	-2.74648	0.00183613	-0.314984	0.97104	0.0039996	0.998203
BnaA02G0083200ZS	-0.0653255	0.978641	0.59303	0.580796	0.19664	0.894585	0.391583	0.870545	-1.24267	0.0128551	0.0254972	0.999978	-0.273606	0.993974
BnaA02G0083500ZS	-2.36668	3.9998e-05	0.0639919	0.983872	-0.00388467	0.997652	-1.58004	0.373485	0.392023	0.895056	-0.130761	0.98462	0.617149	0.993974
BnaA02G0083800ZS	-2.835	0.000131713	-0.159595	0.954377	-0.257918	0.927306	-0.905983	0.939824	1.04964	0.649143	-1.9872	0.436548	0.928714	0.993974
BnaA02G0083900ZS	-1.96555	0.00195721	0.231738	0.948707	0.616884	0.86235	0.0759203	0.996907	0.597486	0.895056	-0.41759	0.971528	1.99429	0.70865
BnaA02G0084300ZS	-2.51327	4.30713e-15	-0.128477	0.948707	-0.329799	0.821321	-1.19587	0.298669	-0.266909	0.895056	-0.864502	0.0841814	0.938393	0.214408
BnaA02G0084600ZS	-0.64475	0.118707	1.38188	1.74778e-05	0.401249	0.554017	0.771757	0.577691	4.92424	0.0130745	-1.92357	0.461577	6.17185	0.000494103
BnaA02G0084700ZS	0.674218	0.0100469	0.00690102	0.996713	-0.587313	0.147852	-0.382088	0.747398	-1.86777	4.36512e-07	-0.118332	0.97104	-0.29597	0.993974
BnaA02G0084800ZS	-2.0546	2.21661e-14	0.134765	0.948014	0.377399	0.720332	-1.48726	0.373485	1.69472	0.124261	-0.502624	0.936848	0.586439	0.993974
BnaA02G0085000ZS	-2.11705	0.822456							-1.72038	0.0246013	-1.88423	0.96229
BnaA02G0085100ZS	-5.24181	0.000402477	2.16479	0.26144	1.57583	0.837179	-1.01146	0.954723	-0.651838	0.823383
BnaA02G0085700ZS	-1.33958	9.8579e-22	0.10512	0.895687	0.603317	0.0123176	-0.110878	0.954723	0.317056	0.677485	-0.0338845	0.977191	0.661605	0.0615064
BnaA02G0085900ZS	-1.53798	0.000121582	0.285705	0.886871	0.157364	0.927306	-0.0499859	0.996907	0.907201	0.73358	-1.31543	0.301724	0.892774	0.937545
BnaA02G0086000ZS	-0.124617	0.916819	0.376523	0.284048	1.30448	6.08476e-07	0.647813	0.112393	1.45056	7.45379e-06	0.242553	0.568624	0.29829	0.847505
BnaA02G0086400ZS	-2.5762	0.0293914	0.687652	0.917265	-1.25922	0.740108	-2.36282	0.415275	2.1636	0.112541	0.560019	0.97104	1.04897	0.993974
BnaA02G0086600ZS	-1.86315	2.6722e-08	0.334703	0.070735	0.832458	0.327843	0.243877	0.954723	-1.97395	0.830489	-3.16272	0.786823	2.06499	0.0534239
BnaA02G0087100ZS	0.163201	0.759566	0.264257	0.298152	0.0330856	0.927306	0.0153096	0.991743	1.14779	6.72295e-06	-0.0322303	0.987998	-0.204529	0.993974
BnaA02G0087400ZS	0.0284694	0.979586	0.911525	9.37543e-07	1.79425	5.46517e-21	0.953106	0.00120572	3.8633	6.41354e-20	-0.713266	0.842517	0.989834	0.577086
BnaA02G0087500ZS	-0.511525	0.712552	0.525246	0.54084	1.44085	0.0290635	1.15291	0.621939	0.267281	0.950063	0.965448	0.97104
BnaA02G0087600ZS	0.0152576	0.992219	0.175375	0.948707	0.90498	0.201004	0.744171	0.399194	1.89553	3.84035e-07	0.154161	0.97104	0.823793	0.618934
BnaA02G0087800ZS	-0.217174	0.862489	0.192358	0.948707	0.893255	0.119117	1.01165	0.0363423	1.86198	8.57045e-06	0.461849	0.264398	0.634697	0.158706
BnaA02G0088000ZS	-0.98673	1.93758e-15	1.03851	3.30984e-15	1.16278	0.00332537	1.00097	1.78807e-05	2.35213	1.0528e-19	0.488866	0.000549988	0.440868	0.563171
BnaA02G0088300ZS	-0.773981	0.00463591	0.211224	0.810638	0.989953	0.00200691	0.498933	0.597497	-1.25341	2.61087e-10	0.161627	0.534197	0.189115	0.993974
BnaA02G0088500ZS	1.25144	1.54825e-05	0.927751	0.000199848	1.57497	1.67245e-05	0.00381278	0.99789	3.73363	3.93103e-08	1.41828	0.706454	-0.588383	0.993974
BnaA02G0088800ZS	-0.260651	0.74052	0.523784	0.00813873	0.465093	0.312102	1.2267	0.21555	2.5971	8.75519e-22	1.40507	0.238075	0.504926	0.993974
BnaA02G0088900ZS	0.819936	0.00629116	0.868609	6.66e-06	1.13665	0.000171055	0.354582	0.798925	1.90214	2.68071e-10	0.507504	0.630089	0.553121	0.553954
BnaA02G0089100ZS	-1.1653	0.0431996	0.353649	0.890532	-0.543335	0.86694	-1.65135	0.564127	-0.703677	0.486098	-1.46342	0.182085	0.00865254	0.997032
BnaA02G0089500ZS	-2.66193	0.00328149	0.274179	0.948707	-1.1844	0.361834	-0.0438776	0.996907	0.627622	0.0411654	0.0439628	0.991253	0.0757135	0.993974
BnaA02G0089800ZS	0.840731	0.429247	0.395448	0.795338	-1.22433	0.00464198	-0.351257	0.911444	-2.06628	1.7142e-12	-0.79018	0.313023	0.051362	0.994481
BnaA02G0089900ZS	-0.956594	0.0230251	-0.551038	0.601263	-1.06173	0.00625102	-0.970698	0.0524427	-1.127	0.102143	0.130422	0.97104	0.778943	0.000876132
BnaA02G0090200ZS	-0.363967	0.664055	-0.129016	0.948707	-0.505705	0.355764	0.169859	0.954723	-1.11562	0.000343207	-0.168529	0.97104	-0.0188146	0.994481
BnaA02G0090300ZS					2.93726	0.574453	-0.667335	0.889378	3.37603	3.97075e-05	0.00367938	0.999978
BnaA02G0090400ZS	-1.41075	0.0258116	0.286875	0.779483	0.498704	0.432444	-0.952624	0.434609	1.19646	0.280959	0.965448	0.97104	1.06818	0.993974
BnaA02G0090700ZS	0.18744	0.954287	1.75761	8.17276e-10	1.43823	0.00165902	1.61593	0.0174653	3.17475	2.58264e-12	0.863529	0.793648	0.671554	0.993974
BnaA02G0091200ZS	0.180857	0.609303	0.882779	2.59426e-09	1.91526	7.81435e-17	0.454751	0.138763	2.34848	2.79558e-10	0.214676	0.97104	0.958485	0.186919
BnaA02G0091400ZS	0.148344	0.921613	0.774851	0.00676504	1.40238	4.65526e-07	0.748884	0.0292747	1.74916	1.02878e-14	0.407082	0.483825	0.723251	0.12952
BnaA02G0091600ZS	0.86342	0.243199	0.863918	0.420891	4.73014	0.0068857	0.676108	0.879382	1.4028	0.816517			0.104658	0.994481
BnaA02G0092000ZS	1.32064	6.78872e-08	-0.169349	0.940897	-4.79622	5.00843e-26	-5.20992	1.91393e-08	-1.127	0.833496
BnaA02G0093100ZS	-0.76688	0.000620469	-0.251218	0.53315	-0.66406	0.00727493	-0.824058	0.0201849	-1.56644	0.00798403	-0.754957	0.30343	-0.0428253	0.994481
BnaA02G0093200ZS	1.1652	0.398908	-0.561109	0.948707	0.662228	0.927306	-1.0667	0.954723	1.45925	3.29892e-23	0.0548553	0.97104	-0.183032	0.993974
BnaA02G0093500ZS	2.30595	1.04956e-08	0.445306	0.466433	1.58509	2.06612e-05	0.678714	0.204692	2.16368	1.28835e-08	0.849608	0.00387598	0.345466	0.974332
BnaA02G0095000ZS									1.60896	0.0198268	0.356744	0.161599	-0.0165273	0.994481
BnaA02G0095400ZS	-0.309096	0.163051	0.562555	0.000210744	1.03548	1.71708e-16	0.986621	0.000244032	1.4674	0.43415	0.00367926	0.999978	1.64345	0.129521
BnaA02G0096300ZS	-2.54591	0.0345944	8.09011	0.217002	1.15451	0.588652	-1.49618	0.775896	1.55871	2.28882e-32	0.95689	0.0348495	-1.50777	0.993974
BnaA02G0096500ZS	0.7416	5.81582e-06	0.581952	0.0010174	0.388281	0.0426606	0.599739	0.0427767	-2.48268	1.43083e-13	-0.260171	0.232896	-0.134717	0.993974
BnaA02G0097200ZS	-0.737747	0.000146358	-0.268556	0.569445	-1.95069	4.24135e-17	-2.19668	5.26945e-05	0.125226	0.858666	-0.241038	0.607138	0.325144	0.901072
BnaA02G0097600ZS	-2.48455	7.56952e-08	1.28352	0.0305706	1.35779	0.0179875	-0.173118	0.955968	-0.529742	0.0601791	-0.361466	0.20017	0.154637	0.993974
BnaA02G0097900ZS	0.291499	0.689421	0.641323	0.0502209	0.236058	0.607999	0.101347	0.954723	2.28806	1.80034e-11	0.520196	0.382148	-0.170493	0.993974
BnaA02G0099200ZS	0.284109	0.954287	0.610473	0.948707	-0.243302	0.956215	-1.91561	0.954723	4.75507	0.0198123	0.583489	0.97104	0.134478	0.994481
BnaA02G0099800ZS	0.164487	0.553895	0.242295	0.356926	-0.22489	0.343174	-0.0251669	0.980159	-1.48788	8.33321e-13	-0.152319	0.842097	0.106235	0.993974
BnaA02G0100000ZS	0.20387	0.954287	-0.205241	0.948707	1.61433	0.0656892	0.758107	0.405381	-2.04066	6.05199e-19	-0.222872	0.741689	-0.257491	0.993974
BnaA02G0100600ZS			6.52827	5.38952e-05	1.43749	0.166374	-0.0276156	0.996907
BnaA02G0100700ZS	-4.16643	0.00873038	0.025495	0.996713	-0.519298	0.927306	0.813644	0.954723	0.93795	0.383422	1.00491	0.843671	1.49091	0.506519
BnaA02G0101600ZS	-1.96979	5.5795e-09	-0.151688	0.948707	-0.894794	0.0379969	-0.499232	0.567474	-0.0277769	0.97018	-0.174888	0.97104	-0.24173	0.993974
BnaA02G0101700ZS	-0.124083	0.750359	-0.555295	0.343136	-1.73292	2.31757e-12	0.908347	0.00140666	-1.15948	1.05032e-06	0.130837	0.778151	-0.313711	0.869233
BnaA02G0102100ZS	1.79469	0.654711	1.02967	0.948707	0.0769371	0.990759	0.912089	0.954723	3.09411	8.2705e-07	-0.958106	0.97104
BnaA02G0102700ZS	1.4327	0.0230306	0.285531	0.908808	1.68925	0.00103316	0.449642	0.566239	0.884876	0.895056
BnaA02G0103000ZS	0.441871	0.0616986	0.737054	7.51152e-06	1.14417	3.30552e-06	0.674532	0.0422503	2.76059	9.25137e-14	1.22428	0.339213	1.01363	0.838139
BnaA02G0103200ZS	0.55427	0.120402	1.08189	8.60653e-05	0.605239	0.156637	0.274436	0.906418	2.45223	9.26883e-06			0.577121	0.993974
BnaA02G0103300ZS	1.13794	0.242029	-0.12698	0.983808	-1.84434	0.0412744	-0.112206	0.961603	2.20099	0.0283721	1.50717	0.97104	-1.47473	0.993974
BnaA02G0103500ZS	0.279938	0.576857	-0.019834	0.996713	-1.90954	0.000854927	1.03609	0.0825482	-0.217832	0.742625	0.630622	0.0307973	-0.507788	0.657025
BnaA02G0103700ZS	2.33342	1.76063e-14	-0.0846337	0.948707	0.865268	0.0993164	0.52661	0.264393	0.884876	0.895056	-0.958106	0.97104	0.752444	0.993974
BnaA02G0103800ZS	-0.0151318	0.992219	0.671505	5.40308e-05	1.23672	4.05134e-08	0.597273	0.181115	2.84747	5.44642e-08	0.00367938	0.999978	1.06671	0.993974
BnaA02G0104700ZS	2.74261	0.00752785	0.194666	0.952493	0.0661948	0.990759	0.156833	0.989784	3.80299	0.0571442	-0.759584	0.936942	-0.0581777	0.994481
BnaA02G0105700ZS	0.89329	0.0252676	0.39988	0.566411	0.733527	0.0250899	0.116204	0.954723	-1.34063	6.06981e-07	0.691023	4.49978e-06	0.222931	0.993974
BnaA02G0105900ZS	-0.29956	0.227863	0.63763	3.29788e-12	0.54196	1.76264e-07	0.764029	0.00268978	1.93212	0.0113452	0.00367934	0.999978
BnaA02G0106000ZS	-0.673927	2.30983e-09	0.471792	3.13186e-07	0.602274	2.13058e-05	0.780808	1.74638e-07	-1.5711	0.128668	0.480914	7.06819e-05	-2.72823	4.87675e-23
BnaA02G0106500ZS	-0.533519	0.862845	1.18018	0.188605	-1.13974	0.0395752	-0.589397	0.692811	-0.2657	0.821032	-0.0370175	0.999978	0.773805	0.64289
BnaA02G0106600ZS	0.738636	0.88295	0.347783	0.948707	1.08111	0.404962	-0.00368007	0.998445	-4.50453	0.0128162	-1.16091	0.792675	0.636782	0.993974
BnaA02G0106900ZS	-0.146459	0.954287	0.374446	0.690756	1.42495	0.000392554	0.334264	0.769705	1.22217	0.124801	0.615887	0.649515	0.260227	0.993974
BnaA02G0107400ZS	-0.11187	0.83227	0.20488	0.526452	-0.590072	0.00807874	-0.0514508	0.954723	-1.17353	6.6328e-05	0.0703603	0.97104	0.22668	0.829003
BnaA02G0107800ZS	-0.351362	0.751263	0.0775135	0.95117	-0.388454	0.492338	-0.00513714	0.996907	-1.30915	3.06615e-05	-0.361921	0.70363	-0.298337	0.993974
BnaA02G0107900ZS	4.13079	0.153167	1.88405	0.948707	-0.884847	0.927306			5.02871	9.19296e-10	-0.958106	0.97104	-0.855377	0.993974
BnaA02G0108300ZS	-0.00239864	0.998712	3.38373	9.74441e-06	0.676618	0.923833	0.611385	0.710429	1.02138	2.87571e-18	0.0658313	0.97104	-0.835103	0.993974
BnaA02G0108400ZS	-1.73238	0.820677	5.31143	0.308308					2.44791	1.47138e-28	1.89593	0.952795
BnaA02G0108500ZS	-1.51666	0.872855	5.20224	0.592548					1.54794	2.89717e-23	0.471752	0.97104	-2.20945	0.928595
BnaA02G0109600ZS	-0.136841	0.790699	-0.179069	0.668819	1.3451	9.23851e-11	0.340064	0.245537	1.65523	8.06179e-08	0.448808	0.138711	0.181449	0.993974
BnaA02G0110600ZS			1.34686	0.904454	-4.40115	2.99032e-07	-2.38589	0.0130091	-4.03227	1.46035e-09	-2.57764	0.0340622	-0.838926	0.993974
BnaA02G0111100ZS	1.92026	2.69525e-24	0.51432	0.000561531	0.638538	0.000160718	0.360199	0.244121	1.18699	0.0014511	0.449077	0.630835	0.112641	0.993974
BnaA02G0111300ZS	0.238407	0.452231	0.626394	0.00022637	1.74813	3.90586e-27	0.166592	0.925137	0.457237	0.871333	0.965448	0.97104	-0.852555	0.993974
BnaA02G0112200ZS	-2.67089	0.000269995	-1.51868	0.273265	-1.41911	0.305316	-2.55336	0.277548	-0.502892	0.421807	-0.168594	0.97104	-0.473093	0.919345
BnaA02G0112900ZS	1.50116	0.0139273	1.96684	1.48159e-06	2.4191	1.08265e-06	0.984514	0.172057	2.27879	1.54479e-29	0.573681	0.97104	1.31115	0.266001
BnaA02G0113100ZS	1.0524	0.954287	2.46793	0.862183			1.82858	0.954723	1.38359	0.0128491	-0.958106	0.97104	1.06818	0.993974
BnaA02G0113300ZS	3.77752	0.000130668	2.34744	3.8258e-05	2.34495	0.000269131	0.750028	0.365105	1.13246	0.740129			1.99119	0.0731655
BnaA02G0113400ZS	3.67036	0.042632	1.67373	0.100684	1.12788	0.442686	0.781345	0.77309	3.11049	0.451802			1.58456	0.993974
BnaA02G0113600ZS	2.27007	0.0321546	0.55093	0.850003	0.375981	0.875804	1.05999	0.482512	-0.174779	0.906808	0.30063	0.97104	0.839914	0.993974
BnaA02G0113700ZS	-1.3626	3.06048e-06	-0.145439	0.948707	-0.611844	0.127835	0.00729071	0.996907	-1.15592	0.001274	-0.306139	0.912158	0.10524	0.993974
BnaA02G0114000ZS					2.29733	0.578909	-0.460631	0.954972	4.56647	0.00714319			2.35288	0.993974
BnaA02G0114500ZS	-0.116829	0.752415	0.0990003	0.821397	-0.106877	0.754413	-0.26359	0.550115	-1.00517	0.000421572	-0.232097	0.565626	0.00725437	0.994481
BnaA02G0114600ZS	-1.34611	0.000242404	0.471403	0.308364	0.682867	0.0920715	0.888214	0.0074514	2.1897	1.02981e-07	1.074	0.133852	0.829342	0.650918
BnaA02G0114700ZS	-0.267856	0.954287	0.896848	0.443595	1.15649	0.31573	2.06492	0.219214	3.74353	1.02984e-15	0.0036793	0.999978	1.98885	0.993974
BnaA02G0115100ZS	-3.14613	0.00418675	-4.87061	0.00778711	-3.40646	0.164616	0.156875	0.987002	1.95084	0.000528433	0.0337421	0.999978	0.187181	0.993974
BnaA02G0115400ZS	0.124671	0.507554	0.236709	0.0229505	-0.171871	0.26505	-0.288594	0.318419	4.15332	1.47806e-12	0.242798	0.808708	0.277903	0.993974
BnaA02G0115700ZS	-2.62452	0.00290717	0.247981	0.948707	-1.00962	0.46935	0.105719	0.996907	-2.26925	0.0769214	0.80241	0.97104	-0.760258	0.993974
BnaA02G0115900ZS	0.23903	0.95039	0.615622	0.317922	0.798291	0.107454	0.817128	0.150357	3.02465	0.00162282	0.322883	0.97104	0.0398496	0.994481
BnaA02G0116000ZS	0.0223047	0.992219	0.686244	0.0165539	1.0105	0.000301174	0.254289	0.768071	1.63154	0.0493594	0.0955874	0.97917	0.357403	0.993974
BnaA02G0116300ZS	-0.400603	0.764035	0.112255	0.948707	-0.597215	0.390213	-1.17601	0.515219	-2.02295	5.9773e-15	0.249447	0.526717	0.0501658	0.993974
BnaA02G0116400ZS	0.720745	0.00111408	0.68933	4.17787e-06	1.18508	1.5692e-09	0.458178	0.234894	0.930055	0.484298	1.32894	0.775843	1.47439	0.234547
BnaA02G0116900ZS	0.196996	0.332197	0.357683	0.00884244	0.584824	0.000501307	0.611374	0.00675693	1.07465	0.00120548	0.316328	0.97104	-0.18372	0.993974
BnaA02G0118400ZS	-0.0716842	0.87266	0.0399373	0.948707	0.708098	1.27033e-12	-0.110722	0.936522	-1.43766	2.10586e-15	-0.0877545	0.870426	0.0113002	0.994481
BnaA02G0118500ZS	0.688215	4.65386e-05	0.50102	5.75949e-05	0.560481	9.28625e-05	0.0527984	0.954723	1.12595	6.59043e-05	0.438399	0.540096	-0.0493884	0.994481
BnaA02G0118700ZS	-0.281163	0.954287	0.702564	0.908967	0.701881	0.663811	2.76065	0.368838	-2.55108	0.000117256	0.0699306	0.990038	0.336917	0.993974
BnaA02G0118800ZS	-2.12351	0.757647	1.88121	0.948707	1.03871	0.927306	0.912089	0.954723	1.57423	0.000267705	0.139748	0.971117	0.394784	0.993974
BnaA02G0120100ZS	-0.377495	0.835291	0.0489082	0.972768	-0.271236	0.635544	-1.31551	0.00899905	0.209721	0.791028	0.00563703	0.999978	-0.802191	0.993974
BnaA02G0120300ZS	2.57013	0.815065			0.0769371	0.990759	-1.88351	0.954723	1.68489	0.00354967	-0.995695	0.746246	-2.13777	0.993974
BnaA02G0120700ZS	0.315571	0.592305	1.28805	9.20616e-07	1.26285	7.32445e-07	0.545314	0.14184	2.92255	8.5873e-20	0.43822	0.952795	0.479701	0.993974
BnaA02G0121300ZS	-0.836446	0.259286	0.527358	0.000714907	2.53047	4.72085e-92	-0.140236	0.849514	-0.594334	0.00253198	0.414203	1.51114e-08	0.371451	0.304632
BnaA02G0121600ZS	-0.871158	0.954287	4.2023	0.738065			0.912089	0.954723	1.06046	2.77879e-08	-0.0760275	0.999978	-0.855377	0.993974
BnaA02G0122000ZS	-1.1325	0.886548	2.19433	0.352043	-0.884847	0.927306			1.63997	2.12925e-25	0.0489699	0.97104	-0.225704	0.993974
BnaA02G0122200ZS									1.0979	0.00262578	-0.326307	0.976375
BnaA02G0122400ZS	0.730293	0.437945	1.0635	0.169996	1.60178	0.0364695	0.293698	0.954723	1.77617	0.0404536	0.320436	0.975722	2.94962	0.974964
BnaA02G0122700ZS	0.240365	0.804352	-0.621772	0.356352	-1.18458	5.97713e-05	-0.823009	0.16534	-1.90849	2.45918e-05	0.143337	0.952795	0.185069	0.993974
BnaA02G0122800ZS	-2.58051	0.399483	-0.653221	0.948707	-3.7788	0.194011	-0.924183	0.954723	-1.03174	0.00558219	-0.260728	0.698608	0.355308	0.909428
BnaA02G0122900ZS	-1.76302	0.67865	-0.295862	0.961584	-2.40151	0.52756			-4.92065	0.00267106	-4.02164	0.21782
BnaA02G0123300ZS			3.20262	0.687725					2.35844	1.31756e-21	0.272171	0.97104
BnaA02G0124500ZS	-0.818216	0.107695	0.127766	0.948707	0.1499	0.875804	-0.290349	0.826547	-1.00499	6.32991e-06	0.446565	0.000662521	0.0978517	0.993974
BnaA02G0125800ZS	-1.77346	0.95039							-4.4776	0.00140464	-1.67169	0.588624	-2.7576	0.993974
BnaA02G0125900ZS									0.778184	0.75653	0.0135099	0.999978	1.98434	0.0129301
BnaA02G0126000ZS	0.323264	0.954287	-0.936364	0.948707	-0.811484	0.927306	3.5134	0.10813	-4.28265	9.54696e-05	-0.0352371	0.97104	0.559584	0.733213
BnaA02G0126100ZS	-0.143599	0.932766	-1.74809	0.0212899	-2.81721	0.366161	-0.0496827	0.996907	-0.0768953	0.989053	0.965448	0.97104
BnaA02G0126200ZS	0.0467326	0.954287	0.0611408	0.948707	-0.0416954	0.935614	-0.213679	0.820483	-1.24809	0.010037	-0.163017	0.97104	0.0867812	0.993974
BnaA02G0126400ZS	-0.134387	0.954287	-0.675325	0.939704	-1.41299	0.292802	-1.49891	0.954723	-1.83257	0.0253489	0.258957	0.762262	-0.084351	0.993974
BnaA02G0126800ZS	-1.87103	0.489493	6.1668	0.000970049	1.03871	0.927306			0.860891	1.54922e-07	-0.0773401	0.97104	0.299668	0.993974
BnaA02G0127000ZS	0.408581	0.954287	0.0272609	0.996713	2.54914	0.482872	-2.88748	0.804194	0.699133	0.699903	-2.72919	1.87315e-18	-0.890143	0.79317
BnaA02G0127200ZS	-0.430755	0.17589	-0.124636	0.948707	-0.725071	0.265841	-0.602009	0.874151	-1.14886	0.00402823	0.0712442	0.97104	-0.0564164	0.993974
BnaA02G0127500ZS	0.803404	0.884252	5.16865	0.0030167	-0.505478	0.927306	3.66538	0.0421582	1.73897	0.84113	-0.58761	0.97104
BnaA02G0127900ZS									0.884876	0.895056	-1.01329	0.97104	1.34566	0.0471343
BnaA02G0128300ZS									2.15995	5.50802e-06	-0.958106	0.97104
BnaA02G0128400ZS	-2.37571	0.876105					-0.0401028	0.996907	1.212	0.0323126	0.506947	0.840511	0.205245	0.993974
BnaA02G0129100ZS	0.0758944	0.954287	2.63876	2.02954e-14	1.04654	0.0167867	0.642733	0.210081	2.9421	3.51211e-113	0.693001	5.93686e-12	-0.112844	0.993974
BnaA02G0129200ZS	-2.41007	0.000566029	-0.822461	0.513422	-1.17544	0.370785	-1.45379	0.580594	0.472025	0.833481	-0.624887	0.958002	-0.644445	0.993974
BnaA02G0129300ZS	-0.908408	0.954287	-0.871199	0.948707	0.0769373	0.990759	-0.0496827	0.996907	1.45306	0.000869627	0.428529	0.97104	-0.501334	0.993974
BnaA02G0129800ZS	1.18663	9.07245e-13	-0.0147677	0.996713	-0.632416	0.0537672	0.155052	0.954723	-0.701131	0.0904549	0.827639	0.32393	0.713419	0.81098
BnaA02G0130000ZS	-0.0362539	0.992219	1.14096	0.2714	0.381974	0.779627	1.06015	0.478993	1.68441	7.06307e-06	1.29729	0.212332	0.124704	0.994481
BnaA02G0130300ZS	-0.614307	0.718873	-0.388613	0.948707	-2.92515	1.4611e-05	1.02648	0.841421	1.10354	0.498483	1.86979	0.97104	0.0574285	0.994982
BnaA02G0130700ZS	-3.10006	8.65699e-13	0.683826	0.713677	-0.127238	0.870172	1.81253	0.182626	0.404582	0.895056	5.12026	0.699702
BnaA02G0131000ZS	0.509249	0.00181888	0.613654	3.39335e-09	0.710432	1.04741e-06	0.390786	0.084668	1.21692	2.52846e-18	0.296447	0.0494213	0.299553	0.447411
BnaA02G0131600ZS	0.759536	8.89138e-22	0.319683	0.000857574	0.773054	6.93658e-11	0.451049	0.0468103	-1.18018	2.53484e-16	0.851379	2.91071e-25	0.42096	0.129572
BnaA02G0131700ZS	-0.20656	0.95039	0.646824	0.449162	0.439403	0.635128	0.805713	0.40234	1.83672	2.69318e-13	0.642109	0.0974383	0.454804	0.765791
BnaA02G0131900ZS	0.283046	0.954287	1.4039	0.0944481	3.43257	2.86795e-57	0.594051	0.00297599	0.485374	0.773675	1.43222	1.77718e-07	0.960433	0.0136801
BnaA02G0132000ZS	0.16308	0.747141	-0.208769	0.683524	1.168	1.68258e-11	-0.215688	0.505367	-1.91351	3.78816e-10	0.430868	0.0291795	0.114109	0.993974
BnaA02G0132200ZS	0.646089	0.00809496	0.757094	0.00115475	1.02299	8.04139e-07	0.428378	0.108062	-1.1951	2.21386e-06	0.681608	0.102197	0.216999	0.993974
BnaA02G0132600ZS	-0.640528	0.954287	-0.870168	0.948707	1.56463	0.840063	-0.701244	0.954723	1.01579	0.00701931	0.220032	0.97104	0.230101	0.993974
BnaA02G0132700ZS	0.568165	0.522002	0.600015	0.623044	-0.391619	0.875804	0.289428	0.970233	2.67353	4.90266e-18	1.44599	0.0115699	0.752345	0.0325264
BnaA02G0132900ZS	0.913345	0.00199155	1.20999	0.025915	-0.83193	0.535632	0.394426	0.954723	1.98337	1.3475e-05	1.42508	0.930014	1.23444	0.993974
BnaA02G0133300ZS	0.0613185	0.978743	0.481251	0.674287	-0.130423	0.887032	0.483818	0.610678	-1.40657	1.0039e-12	0.394682	0.268038	0.215073	0.993974
BnaA02G0133400ZS	0.228077	0.858038	0.4032	0.513151	0.475569	0.169397	1.35769	1.99155e-07	0.204381	0.529228	0.628342	0.0602202	0.392667	0.777318
BnaA02G0133800ZS			2.8807	0.787049					2.72906	0.00917001			1.06818	0.993974
BnaA02G0134400ZS	0.432828	0.904514	1.96872	0.0365191	0.9466	0.346962	0.537014	0.827354	-0.234223	0.845577	-0.0024659	0.999978	0.0988852	0.993974
BnaA02G0134700ZS	-3.02342	0.0970921	3.24808	0.85913	-0.497616	0.927306	-0.0880647	0.996907	1.78493	8.17462e-19	-0.313894	0.978392	-0.922361	0.993974
BnaA02G0135000ZS	0.633614	0.00412215	-0.253903	0.285506	1.21209	2.94204e-15	-0.0787328	0.954723	1.16366	0.00483462	0.384768	0.507517	0.0535593	0.994481
BnaA02G0135100ZS	-1.05714	8.37929e-05	-0.460614	0.257535	-0.0973287	0.918341	-0.525353	0.118888	-0.0878713	0.864537	-0.0619118	0.97104	-0.116535	0.993974
BnaA02G0135300ZS	-0.21886	0.954287	-0.349026	0.948707	-0.0303329	0.990759	0.300655	0.954723	1.07126	0.00372728	-0.103047	0.97104	0.317381	0.993974
BnaA02G0135900ZS	0.921963	5.5018e-08	1.48962	5.72349e-19	1.33513	4.52943e-16	0.841673	0.00477606	1.63905	5.92087e-13	1.57911	0.220592	0.673387	0.706527
BnaA02G0136600ZS	0.815794	0.000671257	0.748987	2.55216e-05	1.09484	3.97903e-11	0.525884	0.149559	1.32982	5.50635e-08	0.235146	0.97104	0.296871	0.993974
BnaA02G0136900ZS	0.950224	0.954287	1.88071	0.948707	2.51995	0.68018	-0.78111	0.880002	4.90967	2.07685e-06	1.48166	0.97104
BnaA02G0137100ZS	-1.0429	0.152937	0.313108	0.887843	-0.781199	0.331244	0.821866	0.508488	3.03209	0.0130008	0.414042	0.97104	0.592571	0.993974
BnaA02G0137400ZS			3.20262	0.687725	1.03871	0.927306	2.82558	0.814057	1.74858	1.78103e-10	0.00759374	0.999978	-2.38974	0.993974
BnaA02G0137700ZS	-0.29138	0.687855	-0.121684	0.909639	0.0104729	0.990759	-0.395138	0.61763	2.79706	4.77051e-64	-1.19155	0.0508885	-0.703232	0.903812
BnaA02G0138300ZS	-4.68109	0.0418928	-3.83239	0.282839	-4.24169	0.0830032	-3.91173	0.317728	-2.54101	0.65501
BnaA02G0138500ZS	-0.0701406	0.954287	0.423018	0.131657	0.238384	0.499549	0.334316	0.610964	1.05417	5.13704e-09	0.0524741	0.97104	-0.405822	0.616195
BnaA02G0138700ZS	-1.81015	0.864283	5.27336	0.582402					3.23017	2.4476e-28	-1.07806	0.0592041	-4.40909	0.20317
BnaA02G0138800ZS	-0.327137	0.399483	-0.395718	0.451522	-1.16341	2.42404e-07	-0.973215	0.000937822	-0.55863	0.332138	0.415232	0.869211	-0.427197	0.993974
BnaA02G0139100ZS	0.334558	0.481604	-0.404393	0.248971	-0.523595	0.0429058	0.0511828	0.954723	-2.89521	1.4564e-12	-0.352365	0.699507	0.120273	0.993974
BnaA02G0139500ZS	0.286113	0.703443	0.622227	0.0308463	-0.269443	0.407225	-0.243382	0.64056	-4.01746	2.18127e-14	1.28536	0.00617118	3.01481	0.000170614
BnaA02G0140000ZS	-2.19974	9.61543e-06	1.06078	0.436746	0.264513	0.912103	-0.623959	0.855381	-1.08612	0.055384	0.0576984	0.993704	0.0139456	0.994982
BnaA02G0141200ZS	-12.4159	1.75858e-23	-10.95	6.47916e-18	-10.0989	6.16758e-11	-10.3784	1.20329e-15	-3.91363	0.0391323	-5.94722	1.8269e-14	-3.35004	0.517484
BnaA02G0141400ZS	-1.01554	7.44829e-09	-0.26689	0.433467	-0.175584	0.584623	-0.0379123	0.954723	0.560475	0.0200516	0.0992471	0.97104	0.00530323	0.996152
BnaA02G0141500ZS	-1.82837	0.508336	-0.711134	0.948707	1.54023	0.846642	-0.0496827	0.996907	5.17361	0.00416351			3.98445	0.427775
BnaA02G0142800ZS	-7.16563	4.50016e-29	-7.27827	4.12592e-10	-6.93973	7.5731e-07	-7.9166	3.88063e-08	-0.218565	0.895056	-0.973955	0.0307032	-1.42665	1.1825e-13
BnaA02G0143300ZS	-2.08651	7.31396e-08	-1.65245	0.000590688	-1.96489	0.0020675	-1.21053	0.146194	-0.141144	0.968467	0.261216	0.753921	0.0321007	0.994481
BnaA02G0144200ZS	-1.49652	0.29918	-1.87211	0.107506	-1.37847	0.40917	-1.75326	0.646422	4.74613	0.0259795	3.06542	0.453574	-3.03919	0.928595
BnaA02G0144500ZS	-1.16139	0.00572637	0.123251	0.948707	-0.191163	0.860051	-0.840672	0.299767	-0.0626773	0.912388	-0.474806	0.698014	-0.241995	0.993974
BnaA02G0144800ZS	-0.321743	0.0704592	-0.110606	0.8388	-0.341819	0.0569247	-0.0865786	0.954723	-1.41403	2.22487e-15	-0.277452	0.182471	-0.125619	0.993974
BnaA02G0145200ZS	-4.7828	2.2034e-07	-0.29606	0.948707	-1.73317	0.270995	-1.05289	0.948342	-2.99609	0.272038	-0.888277	0.97104	1.61385	0.993974
BnaA02G0145800ZS	-1.2618	1.01283e-05	0.537506	0.103171	0.18625	0.820104	1.77326	0.100674	0.732084	0.599082	-3.43365	0.578777	-0.781483	0.993974
BnaA02G0145900ZS	0.196214	0.954287	-0.492157	0.737791	-1.24828	0.00470354	-0.724353	0.152959	0.352075	0.291368	-0.120438	0.97104	0.225262	0.993974
BnaA02G0146000ZS	-1.04927	3.21259e-19	1.08924	1.14831e-21	-0.629074	7.86757e-05	-0.352011	0.132474	-1.32649	3.13472e-05	-0.857885	6.89439e-10	-0.443147	0.266784
BnaA02G0146100ZS	0.749496	0.257091	2.08758	5.0894e-11	1.43716	0.000436134	0.943478	0.182884	-0.706531	0.435431	0.124651	0.983859	0.271059	0.993974
BnaA02G0146200ZS	-0.0734336	0.94763	-0.14942	0.716892	-0.307762	0.143487	-0.294047	0.245218	-1.14104	2.09395e-06	0.0171864	0.989351	0.103901	0.993974
BnaA02G0146400ZS	0.0903238	0.992219	1.88405	0.948707	-3.59776	0.00100976	-0.942316	0.939433	0.3781	0.895056	-3.35141	0.308043	1.40647	0.993974
BnaA02G0146700ZS	-4.71275	0.0117651	-3.57109	0.204494	-2.1427	0.663792	-2.87885	0.805825	-2.16483	0.290712	-3.86065	0.034571	-3.07061	0.907567
BnaA02G0147000ZS	-0.876804	3.00477e-11	-1.15804	7.7828e-10	-1.21683	5.42815e-14	-0.193379	0.569601	-1.84417	1.1469e-11	-0.0700855	0.97104	-0.823239	0.00427613
BnaA02G0147300ZS	-4.67205	0.0383869	-3.1542	0.587117	-1.77242	0.892457	-1.01146	0.954723			0.965448	0.97104	0.106408	0.994481
BnaA02G0147800ZS	0.553891	0.772084	0.67841	0.719612	1.93715	0.0441184	1.03582	0.812269	0.775839	0.122983	-0.32138	0.97104	0.371677	0.993974
BnaA02G0148100ZS	-2.7652	0.741513	2.46567	0.886093	-0.884847	0.927306			2.24745	0.0082203	-0.583398	0.97104	2.11479	0.967263
BnaA02G0148600ZS	-0.781496	0.44312	-0.237966	0.948707	-0.629461	0.199191	-0.5113	0.735729	-2.86698	1.49485e-06	0.564559	0.838466	-0.758264	0.993974
BnaA02G0148900ZS	-1.34968	0.00737356	0.816518	0.477954	-1.53688	0.758827	0.900267	0.954723	0.35014	0.553156	0.215013	0.97104	-0.937234	0.993974
BnaA02G0149000ZS	-1.05922	0.00319579	0.0503612	0.972008	-0.299444	0.761118	0.0114078	0.996907	0.511193	0.194967	-0.137589	0.97104	-0.0499697	0.994481
BnaA02G0149100ZS	-0.864066	1.9714e-10	-0.888039	1.32699e-08	-1.67	1.60949e-23	-0.181078	0.729451	-3.12256	3.59543e-08	0.182048	0.485361	-0.196741	0.933042
BnaA02G0149400ZS	-2.1847	0.32469	1.02461	0.725287	0.0769371	0.990759	1.53559	0.804453	2.05507	2.99696e-16	-1.13348	0.579251	0.81579	0.551836
BnaA02G0149600ZS			1.88071	0.948707					2.02979	4.8697e-18	1.0424	0.17794	-0.78383	0.958433
BnaA02G0149800ZS							0.912089	0.954723	4.75455	0.0205803	-0.958106	0.97104
BnaA02G0149900ZS	-0.379988	0.504993	-0.127581	0.948707	-0.885552	0.000846221	0.134459	0.954723	-1.52843	3.25099e-05	-0.291826	0.652007	-0.120626	0.993974
BnaA02G0150500ZS			2.46793	0.862183					3.3806	7.76351e-09	3.191	0.699981	-0.855377	0.993974
BnaA02G0150800ZS	-1.76771	5.79855e-10	-0.59336	0.261028	-0.709522	0.18722	-0.278535	0.93284	-0.426513	0.671463	-0.506098	0.907561	0.562114	0.993974
BnaA02G0150900ZS	-1.28804	0.0129856	-0.311419	0.90665	-0.20774	0.927306	-0.280929	0.954723	0.363781	0.714355	-1.19071	0.215908	0.281515	0.993974
BnaA02G0151500ZS	-0.44922	0.686071	-0.489348	0.668223	-0.725822	0.159442	-0.681673	0.526545	-1.32931	0.0290275	-0.223306	0.97104	0.0788222	0.993974
BnaA02G0152200ZS									3.06206	0.478482			2.48846	0.00960433
BnaA02G0152400ZS	-1.4026	2.75916e-13	-0.489267	0.0509789	-0.586021	0.110915	-1.0205	0.00360283	-0.321488	0.613928	-0.896667	0.0344701	-0.382373	0.850868
BnaA02G0152800ZS	-0.793695	0.954287	0.919174	0.948707	-0.884847	0.927306			4.56682	0.0405873	2.20477	0.930014
BnaA02G0153000ZS	0.0160875	0.988502	-0.439914	0.0932257	0.137682	0.71928	-0.307625	0.147685	-2.27344	3.74198e-13	-0.15563	0.771531	-0.15321	0.993974
BnaA02G0153300ZS	-0.528672	0.806292	2.18104	0.0341475	-0.555567	0.866824	-0.0660942	0.996907	0.729488	0.269611	-0.337762	0.97104	0.655158	0.532679
BnaA02G0153600ZS	-0.309594	0.559515	-0.50289	0.231017	-0.56238	0.079827	-0.110421	0.954723	-2.64214	1.09319e-05	-0.071277	0.975871	-0.00582978	0.996536
BnaA02G0153900ZS	-0.581953	0.000603304	0.214312	0.477304	0.10769	0.792715	-0.011216	0.996907	1.3752	3.93978e-14	-0.445243	0.104131	-0.254377	0.993974
BnaA02G0154400ZS	-0.405758	0.342388	-0.355564	0.560266	-1.11185	0.000363232	-0.108627	0.954723	0.0995667	0.895056	0.116313	0.97104	-0.0535573	0.993974
BnaA02G0156300ZS	-0.232351	0.557264	-0.0518209	0.948707	-0.117668	0.793392	-0.205244	0.782855	-1.81714	1.39872e-13	-0.216316	0.513358	-0.155678	0.993974
BnaA02G0156800ZS	-0.223158	0.727178	-0.245436	0.768986	-1.42515	7.77754e-15	-0.94506	8.13859e-05	-4.09993	3.27563e-05	0.835509	0.640265	1.06818	0.993974
BnaA02G0157200ZS	-1.0254	0.000109537	-0.625617	0.334281	-1.13887	0.00658839	-0.420513	0.668106	-0.715703	0.0395021	0.0205199	0.999978	0.253617	0.993974
BnaA02G0157900ZS	1.04027	0.471148	1.27918	0.169154	-0.124797	0.927306	0.35221	0.859659	3.30017	1.52823e-19	0.387296	0.97104	1.98477	0.890642
BnaA02G0159300ZS	0.148999	0.954287	-1.22984	0.102784	-1.70914	0.0426269	-1.46726	0.0392791	1.80477	0.833496	-0.439265	0.97104	0.155987	0.993974
BnaA02G0159400ZS	-1.54842	0.026447	0.947532	0.565102	0.172049	0.935941	1.10335	0.716656	2.75021	9.62621e-05	0.41675	0.97104	0.519725	0.993974
BnaA02G0159700ZS	-3.30543	0.00652152	-2.63844	0.24067	-2.14376	0.630073	1.43497	0.954723	-1.03868	0.895056	0.965448	0.97104
BnaA02G0159800ZS	2.45366	3.44008e-23	1.44135	0.00488776	2.09843	4.16391e-43	0.522916	0.842882	5.2995	4.67361e-11	2.2255	0.472469	5.29518	0.017318
BnaA02G0159900ZS	-0.624863	4.79594e-09	-0.795536	3.25643e-16	-0.557653	8.11797e-07	0.0274884	0.974679	-1.19321	5.78406e-10	-0.122754	0.884429	0.279521	0.509654
BnaA02G0160300ZS	2.19605	0.0420608	0.677483	0.69903	0.663292	0.626349	0.829503	0.747381	2.73455	0.211823
BnaA02G0160500ZS	0.949789	1.14309e-05	0.208081	0.780253	-1.4526	2.10152e-17	0.0797886	0.954723	0.681322	0.00172326	0.298324	0.97104	0.624516	0.993974
BnaA02G0160700ZS					1.03871	0.927306			-4.74672	0.0221632	-0.585271	0.97104	0.304789	0.993974
BnaA02G0161300ZS	1.34284	0.0487689	2.32703	1.80666e-05	1.47424	0.00070567	1.8404	0.100391	4.04842	2.73519e-12	1.01145	0.97104	2.00546	0.993974
BnaA02G0161800ZS	-2.35006	0.000767842	-1.30795	0.134006	0.551255	0.649819	-0.919924	0.908954	-2.56	0.712905	-0.958106	0.97104
BnaA02G0162200ZS	0.598131	0.593211	1.45021	0.0130983	0.00267305	0.997095	-0.0508295	0.975032	0.0898307	0.954812	0.681953	0.97104	2.25731	0.869256
BnaA02G0162900ZS	-0.290264	0.303872	-0.841679	0.000292972	-0.512846	0.0282552	-0.191538	0.869764	-2.26174	1.33031e-07	-0.196314	0.813379	-0.127151	0.993974
BnaA02G0163300ZS	-1.24089	0.00124451	-0.365481	0.424869	1.01387	0.0433415	1.7355	0.371177	2.10356	5.4938e-43	0.494858	6.5226e-07	0.0811404	0.993974
BnaA02G0163400ZS	1.74367	0.0616473	4.3102	0.00733717	2.57034	0.474892	1.09339	0.861662	0.423841	0.0416972	0.46756	0.000636729	0.24997	0.51662
BnaA02G0163600ZS	0.270954	0.218332	0.173505	0.510823	0.278613	0.239653	-0.0771828	0.954723	1.01365	6.85143e-10	-0.120488	0.97104	-0.0420171	0.994481
BnaA02G0163800ZS	2.33728	0.718943	2.46793	0.862183	1.03871	0.927306			1.24436	0.00671518	0.448786	0.952795	-0.869005	0.989932
BnaA02G0165600ZS	-0.811998	0.00167682	-2.16727	6.48778e-05	-1.66217	9.15969e-05	0.236928	0.954723	-0.996805	1.3154e-06	-0.318151	0.223523	-0.237696	0.993974
BnaA02G0165700ZS	-4.47728	0.0720839	1.24897	0.881295	0.0769371	0.990759	-1.01146	0.954723	5.01135	1.13449e-06	0.235019	0.97104	2.22276	0.638865
BnaA02G0165800ZS	-1.53403	2.46902e-08	-0.16595	0.845318	-0.755645	0.01578	-0.846037	0.0382678	-0.680552	0.103933	0.133986	0.97104	-0.217961	0.993974
BnaA02G0165900ZS	-6.95821	1.82328e-06	-5.83229	0.000813453	-4.10501	0.110031	-5.29711	0.0121122	1.00665	0.530325	-1.68871	0.715888	-2.20136	0.724031
BnaA02G0166000ZS	-1.42178	5.85844e-07	-1.2256	4.89416e-05	-0.816774	0.0112696	-1.32492	9.73527e-05	0.757929	0.0304738	-0.982246	0.0829097	-0.779669	0.36957
BnaA02G0167300ZS	-3.67919	0.00733013	-1.8809	0.493941	-0.799852	0.811233	-2.9212	0.133264	1.15259	0.706253	-0.362805	0.97104	0.10707	0.993974
BnaA02G0167500ZS	-0.719839	0.455077	0.0250249	0.996713	1.18057	0.197629	0.0516921	0.996073	-3.02017	6.96431e-16	-0.790011	0.268953	-0.199647	0.993974
BnaA02G0167800ZS	-0.722624	0.0816661	-2.16082	0.00911376	-2.48383	2.47798e-05	0.0879129	0.962814	-0.528082	0.0555913	-0.0702129	0.97104	-0.583265	0.309457
BnaA02G0168700ZS	-1.44698	1.14699e-22	-1.71122	0.0120563	-2.5789	6.49836e-35	-2.09983	0.0281828	-2.36384	0.295591	-0.0547554	0.991668	-0.914905	0.372922
BnaA02G0169000ZS	-2.43735	9.92993e-05	0.45777	0.851437	-0.0685101	0.942432	0.747066	0.936198	0.713286	0.61917	0.780148	0.891417	0.178435	0.993974
BnaA02G0169400ZS	0.108261	0.942367	-0.927784	6.3947e-12	1.59973	3.77299e-13	-0.282419	0.792647	3.98776	1.4801e-05	0.965448	0.97104
BnaA02G0170100ZS	1.08351	1.66136e-08	1.07015	0.00535253	2.22312	2.8644e-06	0.895817	0.0343894	4.44517	4.94439e-21
BnaA02G0170800ZS			0.987189	0.948707					2.71522	0.000477056	0.00402122	0.999978	-0.829013	0.993974
BnaA02G0170900ZS									2.84009	0.00068015	0.965448	0.97104
BnaA02G0171300ZS	-2.23293	9.26705e-05	-0.35573	0.898633	-0.924763	0.110411	-0.855664	0.51781	-0.533359	0.579502	-2.1829	3.92177e-06	-1.57378	0.00128352
BnaA02G0171600ZS	-3.18134	0.0382448	1.02496	0.850003	-0.902937	0.867899	0.558946	0.955521	-4.02146	2.86945e-05	0.318578	0.00486672	-0.149275	0.993974
BnaA02G0171700ZS	-1.10964	0.892378	0.025419	0.996713	-0.884847	0.927306	0.912089	0.954723	-1.60204	0.020019	-0.322898	0.416589	-0.138835	0.993974
BnaA02G0172000ZS									1.0101	0.0467067	0.0924092	0.97104	0.211216	0.952537
BnaA02G0172600ZS	-0.306517	0.936301	0.71633	0.554947	-0.14546	0.927306	0.156456	0.954723	1.29569	0.000993953	0.974382	0.401694	0.477758	0.993974
BnaA02G0172800ZS	1.09575	0.44149	0.844304	0.480138	-0.297383	0.866017	0.0113833	0.996907	2.56281	0.0050515	0.807475	0.97104	1.31858	0.880063
BnaA02G0173200ZS	-1.92513	4.85842e-06	-1.36514	0.03246	-1.09597	0.147353	-0.536661	0.802953	-0.00962508	0.989053	-0.418286	0.877101	-0.127755	0.993974
BnaA02G0173300ZS	0.0722502	0.992219	-1.14486	0.858631	0.0778094	0.990238	-1.93853	0.872469	4.83619	0.0268272	0.182927	0.962565	-0.906237	0.993974
BnaA02G0173400ZS	-1.18409	0.0369453	-0.318595	0.948707	0.5871	0.826334	-0.658467	0.930455	0.267041	0.684718	0.17698	0.939606	-0.175997	0.993974
BnaA02G0173600ZS	-1.60881	3.5603e-16	-0.394298	0.35404	-0.465262	0.237989	-0.365508	0.722469	0.954794	0.0213528	-0.537192	0.912936	-0.271344	0.993974
BnaA02G0173800ZS	1.91401	0.946614	-5.35568	0.00602536	-4.68511	0.0292061	-3.93763	0.351679	-4.83954	0.014974	-0.958106	0.97104	-1.74259	0.993974
BnaA02G0173900ZS	-1.04486	0.000173617	0.521289	0.101131	0.236366	0.597929	0.725369	0.143851	2.18439	4.42498e-30	-0.141463	0.97104	-0.0213364	0.994481
BnaA02G0175000ZS	-0.743174	3.24875e-10	-1.37465	2.90091e-18	-1.94854	1.37533e-29	-0.9176	0.00116678	1.26479	3.10888e-26	-0.192328	0.952795	-0.286483	0.471514
BnaA02G0175100ZS	-0.728156	1.67792e-05	-0.546004	0.00352705	-0.591348	0.068145	-1.15036	0.000872625	-2.56773	0.388269	0.411206	0.971109	0.868694	0.993974
BnaA02G0175400ZS	0.306883	0.73601	0.458193	0.278308	-0.435941	0.392088	0.0422946	0.996907	1.90366	7.97988e-15	0.0514177	0.982999	1.29959	0.993974
BnaA02G0176200ZS	-0.811339	0.615202	-0.177032	0.949347	0.997139	0.61669	-0.80001	0.916479	1.77141	0.0401435	-0.420391	0.97104	0.0727002	0.994481
BnaA02G0176800ZS	-0.174688	0.843409	0.235515	0.649021	0.0965015	0.868053	0.279773	0.582274	-1.42483	4.63795e-08	0.0719576	0.97104	0.212347	0.993974
BnaA02G0177000ZS	-3.58732	7.12614e-16	-3.95719	2.23364e-29	-6.17283	3.27061e-27	-7.0836	3.3241e-27	-2.28587	0.00156723	-3.13558	8.80738e-06	-0.160397	0.993974
BnaA02G0177200ZS	4.03314	0.137647	3.20665	0.623165					5.39199	5.25178e-20	-0.30975	0.952795	-0.268876	0.993974
BnaA02G0177300ZS	1.54131	0.934627	1.88405	0.948707					5.32795	5.06288e-60	-0.249308	0.97104	0.159504	0.993974
BnaA02G0177700ZS			1.88071	0.948707					2.23158	1.2109e-06	-1.47722	0.97104	-0.781445	0.993974
BnaA02G0178800ZS	0.144461	0.918331	-0.0692868	0.948707	-0.0465889	0.964177	-0.145162	0.954723	-1.28429	0.0203099	-0.383814	0.921295	-0.640402	0.993974
BnaA02G0179000ZS	-0.871158	0.954287	2.46793	0.862183					1.58069	1.1763e-18	0.218554	0.969227	-0.145662	0.993974
BnaA02G0179200ZS	1.66675	0.00262033	-0.288799	0.840981	0.290678	0.689224	0.104022	0.954723	0.591095	0.50681	-0.405271	0.97104	-0.984412	0.993974
BnaA02G0179600ZS	-4.47809	5.67242e-25	-2.8704	3.89347e-07	-1.57998	0.0108698	-1.56158	0.000692321	-0.645132	0.00239989	-1.67843	2.12775e-31	-1.39076	6.39055e-21
BnaA02G0179900ZS	0.598897	0.671511	-0.482734	0.775809	-0.0660625	0.934083	-0.076368	0.954972	-2.93078	1.8971e-05	-0.0769636	0.979762	-1.06955	0.899983
BnaA02G0180600ZS	-1.83842	0.0446978	0.0533376	0.984289	-0.0581732	0.978929	0.169446	0.981983	1.88344	0.000514065	0.286916	0.97104	-0.036414	0.994481
BnaA02G0181400ZS	-1.1914	1.66006e-14	-1.07845	1.15598e-06	-0.704797	0.0477112	-1.21665	0.00523807	-0.276483	0.838232	0.171512	0.97104	-0.0313281	0.994481
BnaA02G0181500ZS	-5.67745	0.00108724	-4.63942	0.057126	-4.58973	0.0358011	-6.20341	0.00035851			-2.21955	0.884469	-1.02549	0.993974
BnaA02G0181600ZS	-3.27396	0.0354928	-3.01973	0.035795	-3.27646	0.210431	-5.53032	0.00108903			-0.484447	0.97104	-0.139414	0.994481
BnaA02G0182000ZS	2.42551	3.66766e-24	-0.0165659	0.996107	0.326811	0.234555	0.366739	0.162721	0.994869	0.476739	-0.800306	0.97104	-0.490285	0.993974
BnaA02G0182700ZS	-0.198897	0.921675	0.602781	0.14673	0.982061	0.00445627	1.12991	0.211088	1.23617	0.0150507	0.434761	0.247341	0.196102	0.993974
BnaA02G0183400ZS			0.987189	0.948707	1.03871	0.927306			3.54488	0.00428388	3.23058	0.383253
BnaA02G0183900ZS	-0.672853	0.0403312	-0.861159	0.0774851	-1.34859	0.000472366	-0.945991	0.0264324	-4.09524	4.00481e-06	-0.582047	0.940828	0.270659	0.993974
BnaA02G0184300ZS	1.76695	1.79605e-07	1.06271	0.174026	0.87375	0.5715	0.849719	0.858171	3.20669	9.04223e-10	0.827202	0.5786	0.432028	0.64289
BnaA02G0184700ZS	-1.91576	0.0337113	2.09659	0.293273	0.0688902	0.990759	0.842568	0.954723	2.32476	0.706253			-0.855377	0.993974
BnaA02G0184800ZS	-1.93286	7.87034e-05	-0.00316162	0.997083	0.783512	0.546552	0.675573	0.787204	4.84964	0.00288197	0.00367932	0.999978	1.06818	0.993974
BnaA02G0185000ZS	3.51912	0.406008	2.76474	0.202421	5.33581	0.397103	0.912089	0.954723	5.59593	7.45678e-07	0.570049	0.97104
BnaA02G0186100ZS	0.13607	0.954287	-0.423943	0.807456	-0.257685	0.84556	0.557422	0.725799	-2.58151	1.87138e-07	0.116303	0.973705	-0.626278	0.993974
BnaA02G0186600ZS	0.500133	0.954287	-5.08074	0.0258272	-1.97032	0.0278059	-1.28276	0.0202357
BnaA02G0186700ZS	-1.02905	0.45403	0.898504	0.895629	-0.341962	0.927306	0.94152	0.780898	-3.61747	0.0311717	1.86979	0.97104
BnaA02G0186800ZS	0.169182	0.704111	0.596895	5.18453e-05	1.03408	8.93219e-08	-0.159199	0.882202	1.44373	1.82041e-09	-1.44632	4.71952e-05	-0.752466	0.413714
BnaA02G0187000ZS	-1.44512	0.00837475	-0.660062	0.546691	0.298436	0.79944	0.212403	0.954723	-0.600454	0.516501	0.149778	0.97104	-0.203808	0.993974
BnaA02G0187200ZS	-0.785071	0.00127666	0.149872	0.886093	0.038129	0.935941	0.196712	0.838876	1.33105	1.75075e-19	0.470136	0.000446455	0.135344	0.993974
BnaA02G0187300ZS	-0.275547	0.40903	0.181371	0.671699	0.224676	0.46448	0.131422	0.926849	1.38473	5.25383e-16	0.0879663	0.97104	0.0391857	0.994481
BnaA02G0187500ZS	-5.28986	0.00489786	-2.8323	0.716034			-3.89594	0.348466	1.73897	0.84113	-1.00365	0.97104	0.164316	0.994481
BnaA02G0187600ZS	-1.20641	1.76799e-07	-0.0834524	0.948707	-0.610165	0.0134182	-0.704315	0.0434614	0.459642	0.178799	0.0104738	0.999978
BnaA02G0187800ZS	-3.7707	1.07714e-05	-6.25876	0.000142752	-3.00995	0.145878	-3.50773	0.0235946	-0.704426	0.845347	-1.99701	0.0577598	-1.64057	0.366207
BnaA02G0187900ZS	-4.85725	0.0216323	-4.1546	0.181668	-1.77242	0.892457	-3.51993	0.57615	0.93219	0.864783	-2.51706	0.169878	-0.86576	0.993974
BnaA02G0188300ZS	-0.24315	0.3911	-0.243723	0.427087	-0.685167	9.4191e-05	-0.281305	0.443459	-1.03947	1.93013e-11	-0.307138	0.0472839	-0.204069	0.993974
BnaA02G0188500ZS	-0.40328	0.326615	0.178574	0.814307	0.24485	0.477354	0.413322	0.375217	1.67625	3.17056e-11	0.419227	0.84633	0.145981	0.993974
BnaA02G0188700ZS	-1.07605	0.0717596	1.59623	0.0070756	0.449063	0.73876	1.5372	0.1032	3.97659	0.0362922
BnaA02G0189000ZS	-0.666673	0.0140396	-2.098	1.10952e-06	-2.01865	2.9513e-11	0.422201	0.775322	0.175036	0.314854	0.164646	0.469372	-0.113664	0.993974
BnaA02G0189800ZS	-2.92894	2.04336e-07	-0.363439	0.832727	-0.969849	0.0519665	-1.10375	0.379206	2.90052	7.61444e-09	1.66143	0.473815	1.54599	0.122702
BnaA02G0190000ZS	-1.12478	0.356444	0.0700589	0.984289	1.56943	3.24005e-06	-0.272563	0.854037	-2.05097	6.82515e-30	-0.558046	0.00108873	-0.439789	0.764213
BnaA02G0190100ZS	0.349896	0.0959126	0.751298	5.79052e-09	0.832603	9.59396e-11	1.09443	6.63667e-05	0.313581	0.817545	0.229622	0.97104	-0.918281	0.993974
BnaA02G0190400ZS	0.0764483	0.988712	0.177325	0.951201	1.21657	0.321258	2.84788	0.00945723	0.775804	0.755873	1.1717	0.955116	0.313962	0.993974
BnaA02G0192100ZS	1.48766	5.53036e-08	0.27829	0.645751	-0.150045	0.789497	0.524176	0.298452	-2.83334	9.37455e-05	0.00948126	0.999978	-0.855377	0.993974
BnaA02G0192600ZS	-0.293545	0.622837	-0.71	0.044113	-0.316224	0.352457	-0.343295	0.424278	-1.65057	7.0453e-07	0.00384806	0.999978	-0.0765971	0.993974
BnaA02G0192700ZS	-1.03982	0.000455798	-0.517423	0.366346	-0.527134	0.125036	-0.292358	0.778659	-0.169373	0.628384	-0.570513	0.0451056	-0.988318	0.0704891
BnaA02G0193000ZS	1.39473	0.00120017	0.360297	0.547221	0.0944535	0.892457	-0.448359	0.179205	0.114512	0.904325	0.525446	0.502488	0.455768	0.993974
BnaA02G0193600ZS	2.26268	0.0473161	0.500705	0.785246	-0.072674	0.965171	-0.601796	0.894222	1.33867	0.614344	-1.84948	0.97104	0.123098	0.994481
BnaA02G0193800ZS	-2.72389	0.00379768	-1.48842	0.545215	-2.17109	0.0761791	-0.143117	0.971463	-1.89544	0.227639	-2.31592	0.269146	-0.143718	0.994481
BnaA02G0194700ZS	-1.0542	0.000613473	-0.883328	0.0615736	-0.294468	0.927306	-1.65077	0.871272	-0.076895	0.989053
BnaA02G0194800ZS	-0.313484	0.0762892	-0.889189	0.1188	-1.41668	1.88736e-05	-1.15069	0.183966	1.2284	0.595866	0.00367924	0.999978
BnaA02G0195200ZS	0.145437	0.954287	-0.167003	0.948707	-0.301125	0.851044	-0.533871	0.831289	1.09079	3.2613e-05	0.377962	0.862529	-0.168129	0.993974
BnaA02G0195300ZS	-0.865783	0.638609	0.686196	0.70524	1.26719	0.00667079	0.0240875	0.996907	-0.945448	0.000361457	-0.0388508	0.97104	0.552566	0.168473
BnaA02G0196000ZS	0.212718	0.673856	0.00923516	0.996713	-0.127797	0.801673	0.071756	0.954723	-1.20064	0.000112966	0.0261353	0.994187	-0.141581	0.993974
BnaA02G0196100ZS	-0.389825	0.26987	-0.0823863	0.948707	-0.357904	0.401968	-0.174976	0.918104	-1.48577	2.56824e-08	-0.468401	0.155697	0.00632839	0.994736
BnaA02G0196600ZS	-1.23476	0.711111	0.36341	0.948707	-0.0153802	0.990759	-0.858997	0.553774	2.29698	0.00430368	-1.72591	0.796282	-0.132271	0.994481
BnaA02G0197500ZS	1.70766	0.000111071	0.870307	0.223634	1.67609	0.000259471	1.98277	0.0159556	0.884876	0.895056
BnaA02G0197600ZS	0.719481	0.929551	0.217396	0.96871	1.65637	0.265841	1.84558	0.908954	-4.71543	5.1504e-07	-0.581485	0.952795	0.722138	0.993974
BnaA02G0197900ZS	0.197165	0.399696	0.434141	1.59838e-06	0.27554	0.0697463	0.0102428	0.996171	2.13873	3.36113e-34	-0.0671064	0.97104	0.0193501	0.994481
BnaA02G0198000ZS	0.0829708	0.954287	0.511583	0.0160926	-0.129446	0.749925	-0.22775	0.352495	-1.7492	1.28564e-22	-0.421301	0.0182799	0.461343	0.0877439
BnaA02G0198600ZS	-0.00577216	0.997322	0.268224	0.948707	1.75888	6.96585e-12	-0.0270812	0.971833	-1.40069	0.000307183	0.735617	1.76891e-06	-0.0632665	0.993974
BnaA02G0198700ZS	-0.640366	0.0174643	-0.535139	0.312569	-1.35016	9.65671e-09	-0.841193	0.000242527	-4.6771	0.131677	1.88581	0.97104
BnaA02G0199400ZS	-0.767099	0.26983	-0.605879	0.587117	-0.884821	0.141998	-0.0433171	0.996907	-2.09314	0.002387	0.265484	0.97104	-0.883173	0.993974
BnaA02G0200100ZS	0.924489	2.62908e-06	0.90637	0.000494406	0.661976	0.000121841	2.20164	2.69511e-15	0.742889	0.0606226	0.370307	0.845465	0.460641	0.993974
BnaA02G0200800ZS	0.76541	0.00561912	1.93106	8.04119e-07	0.154654	0.927306	2.93139	2.1802e-16	1.4498	0.00100556	-0.513316	0.97104	0.103878	0.994481
BnaA02G0200900ZS	-0.665365	0.954287	2.34798	0.547217	2.64469	9.35462e-05	0.205967	0.808879	0.42171	0.895056	-0.226355	0.983408	-0.0927475	0.994481
BnaA02G0201600ZS	0.0693385	0.95039	0.628625	0.00015661	0.326912	0.140337	0.0456644	0.954723	1.70991	2.69009e-28	-0.169943	0.643118	0.0084583	0.994481
BnaA02G0201900ZS	0.00355623	0.994644	-0.908909	0.0648553	-1.14973	0.00222542	-0.241113	0.940075	0.29664	0.205011	-0.483682	0.107112	0.179381	0.993974
BnaA02G0203000ZS			0.987189	0.948707	1.03871	0.927306			3.3467	0.000183035
BnaA02G0203200ZS	-0.654652	0.00122915	-0.1558	0.862183	-0.721281	0.00578037	-0.479097	0.262595	-1.56836	0.0156897	-0.273544	0.97104	-0.246127	0.993974
BnaA02G0203800ZS	-0.377932	0.501552	-0.771086	0.713507	-6.46369	5.70802e-06	-1.74831	0.346866	-6.46448	3.36904e-06			1.06818	0.993974
BnaA02G0204100ZS			-0.936364	0.948707					2.70793	0.00302483	-0.978107	0.97104	1.02965	0.993974
BnaA02G0204200ZS	-0.533282	0.125813	0.146481	0.874935	-0.104809	0.79152	-0.154967	0.954723	1.16632	5.53018e-06	-0.4435	0.97104	-0.281846	0.993974
BnaA02G0204700ZS	-1.2614	0.00016363	-1.10324	0.0194682	-0.517644	0.489513	-0.246667	0.929897	-0.701823	0.208667	-0.392556	0.854349	-0.61817	0.772586
BnaA02G0205000ZS	-1.16976	0.775421	-0.197169	0.956046	1.39703	0.000152491	-1.32038	2.55407e-07	-3.23267	0.0661251	-2.0603	0.0569997	-4.66981	0.0942388
BnaA02G0205400ZS	1.0524	0.954287	0.987189	0.948707	-1.78869	0.892457	-0.99091	0.954723	1.36435	0.822952	2.21307	0.891575	1.81513	8.36628e-05
BnaA02G0205500ZS	-1.00354	2.84631e-06	-0.156684	0.79364	0.208808	0.60004	0.00853523	0.996907	0.199322	0.469977	-0.562378	0.00707738	-0.0738071	0.993974
BnaA02G0205600ZS	-0.773693	0.472656	-1.4735	0.0861732	-0.79244	0.472979	-0.49374	0.725845	1.79106	0.00179401	-0.087692	0.97104	-0.549917	0.993974
BnaA02G0205700ZS	-2.76407	0.699523	-0.936364	0.948707			-1.01146	0.954723	-1.52289	0.00886623	-1.94292	3.38106e-16	0.000667587	0.999329
BnaA02G0206000ZS							0.865369	0.954723	-2.42193	0.00152077	-2.55618	8.75959e-19	-1.26421	0.161382
BnaA02G0206500ZS	0.090627	0.992219			1.95013	0.451603	-1.67698	0.0344771	5.26167	0.00512959	-2.44625	0.952795	-2.76933	0.993974
BnaA02G0206600ZS	-2.85048	0.100573	-0.653598	0.866622	-1.60771	0.205047	-2.17333	0.0400968	-1.86862	0.133964	-1.28778	0.56678	-0.699082	0.993974
BnaA02G0206900ZS	0.483311	0.371703	0.760837	0.0225984	1.84729	6.65899e-16	1.8411	8.84185e-09	2.72136	1.88088e-07	1.14363	0.0180784	0.944755	0.322305
BnaA02G0207100ZS	0.8517	0.0502382	1.5277	0.0254209	0.493516	0.86235	0.371868	0.954723	3.60423	0.0881132	0.965448	0.97104
BnaA02G0207800ZS	-0.0440336	0.962816	0.096779	0.948707	-0.678629	0.0217398	-1.00313	0.000343179	-2.28977	2.81501e-05	-1.5636	0.0335327	-0.330607	0.993974
BnaA02G0207900ZS	-0.126432	0.788008	-0.328324	0.0532825	-0.589541	2.46898e-06	-1.13249	7.40912e-15	-2.17983	0.00146576	-0.586354	0.472028	0.661446	0.737808
BnaA02G0209000ZS	0.203439	0.543652	0.371953	0.0302341	1.02887	1.57022e-12	1.0132	4.92463e-07	0.504682	0.0404402	0.75604	5.6832e-08	0.249839	0.928468
BnaA02G0209400ZS	-0.560923	0.400913	0.909073	0.000567069	1.17638	5.5758e-10	1.50457	7.98005e-11	2.93353	4.71375e-10	0.851965	0.00140644	0.330478	0.993974
BnaA02G0209500ZS	-0.0861275	0.855894	0.326663	0.0396121	0.711079	1.37573e-06	0.982111	1.34945e-10	1.25063	1.12073e-21	0.723249	9.52291e-07	0.395306	0.305497
BnaA02G0209600ZS	0.19871	0.576228	0.13456	0.81008	1.28943	3.01028e-10	0.410368	0.388991	2.08443	0.0476328	0.911067	0.244358	0.218502	0.993974
BnaA02G0209700ZS	-0.871158	0.954287	4.33979	0.716034	1.03871	0.927306			4.68511	3.91864e-16			1.06818	0.993974
BnaA02G0209900ZS	0.186145	0.472656	0.0300347	0.948707	0.380395	0.0680761	0.516906	0.100732	-2.1874	1.98883e-20	0.682883	1.21585e-09	0.29172	0.738353
BnaA02G0210600ZS	-1.56527	2.13468e-05	-1.25915	0.0532648	0.196352	0.927306	0.448991	0.839659	-0.324197	0.594396	-0.0237481	0.999978	-0.369761	0.993974
BnaA02G0210700ZS	-0.760592	0.000180775	-0.267802	0.514158	0.209264	0.660165	0.411869	0.35153	1.39254	1.55669e-08	0.449976	0.0652232	0.0436774	0.993974
BnaA02G0210800ZS	0.175425	0.632424	0.204733	0.704761	0.269024	0.383648	1.3696	1.06659e-07	1.341	8.71822e-12	0.596609	0.0156765	0.141807	0.993974
BnaA02G0211400ZS	2.5671	0.815089	2.46567	0.886093					6.28646	6.62831e-06
BnaA02G0212100ZS	-2.14011	0.00031944	1.47273	0.0696123	2.24086	0.0313807	7.60914	0.0911965	5.00139	0.000175685			1.89939	0.993974
BnaA02G0212300ZS	0.409712	0.0301597	0.612855	1.61807e-05	0.808025	2.78555e-06	1.39572	2.03282e-11	1.53497	6.70923e-15	0.947539	9.67522e-07	0.208427	0.993974
BnaA02G0212600ZS	-0.561711	0.00564253	-0.53114	0.0438222	0.160906	0.733271	0.112818	0.954723	-1.98487	2.41524e-05	0.460795	0.133273	0.0865546	0.993974
BnaA02G0212800ZS	-0.120542	0.963496	2.16283	0.00709493	2.42276	0.047743	3.2627	0.0306723	6.79882	6.13761e-06	1.83354	0.185722	-0.131776	0.993974
BnaA02G0212900ZS	0.206741	0.462792	-0.0744347	0.948707	0.49256	0.0473006	0.367672	0.384297	1.21039	0.0239511	0.21726	0.97104	0.0266795	0.994481
BnaA02G0213200ZS	-0.389321	0.781211	-0.881643	0.673238	-1.60835	0.0262787	-1.93874	0.0480636	-4.18555	0.000261343	-0.594775	0.863872	0.0655874	0.994481
BnaA02G0213500ZS	0.0268669	0.971043	0.445806	0.0930031	-0.192582	0.486102	1.02074	3.24258e-05	-0.910916	0.00122222	-0.147667	0.97104	0.263063	0.870281
BnaA02G0213600ZS					3.7458	0.221709	4.89662	0.0401207	-1.39944	0.405522	0.593871	0.0185225	0.0479443	0.994481
BnaA02G0213800ZS	0.0193494	0.992219	0.0634052	0.948707	0.48498	0.272124	-0.26069	0.921423	-1.20127	1.68552e-07	-0.203587	0.802039	-0.221674	0.993974
BnaA02G0214100ZS	-0.441636	0.0630219	-0.635989	0.00257155	-1.27856	1.85631e-06	-0.954436	0.0923568	1.9962	0.0505633	0.387427	0.582088	-0.167564	0.993974
BnaA02G0214300ZS	-0.182833	0.920006	1.25296	9.59534e-05	0.788252	0.000652813	2.83427	0.00265539	1.79297	5.04751e-11	-0.444676	0.805121	-0.198865	0.993974
BnaA02G0214700ZS	2.07928	0.271752	-0.190924	0.948707	-4.40593	0.00248751	-4.36099	0.000920469	0.461598	0.912419			-1.79653	0.993974
BnaA02G0214800ZS	0.353283	0.0964312	0.217612	0.0984197	1.19681	1.10935e-17	0.786239	1.65834e-06	0.809944	1.54841e-05	0.993635	4.1112e-19	0.491837	0.0273674
BnaA02G0214900ZS	1.12083	0.102585	0.415145	0.621397	1.4263	0.000603409	0.848326	0.0734419	0.957389	0.305884	1.06789	0.206133	0.142984	0.993974
BnaA02G0215000ZS	1.69895	0.651546	-1.88321	0.559886	-4.57751	4.13807e-06	-1.78213	0.127652	-4.56283	0.000860515	-1.53769	4.4654e-13	-1.32933	0.0180369
BnaA02G0216100ZS	-0.911672	0.954287			1.03871	0.927306			-3.41647	0.000134453	0.167747	0.97104	0.138684	0.993974
BnaA02G0216700ZS	-1.96657	5.68629e-05	-0.790213	0.325481	-2.3047	7.40763e-06	-2.41009	0.00112806	-1.96082	1.51699e-08	-1.54068	9.95198e-05	-0.539496	0.734541
BnaA02G0216900ZS	-0.535968	0.0223918	-0.314658	0.515601	-0.899213	0.00285601	-2.43909	5.95484e-11	-2.52081	4.18702e-15	-2.01522	3.16474e-05	-0.133881	0.993974
BnaA02G0217000ZS	0.161023	0.947512	-0.0426789	0.980937	-1.22147	0.0184685	0.0555517	0.974679	0.125448	0.875456	-0.213917	0.97104	0.126723	0.993974
BnaA02G0217100ZS	-0.129141	0.717605	-0.473872	0.000683976	-0.719946	2.79276e-05	-0.210487	0.4123	-2.74276	0.000129358	0.0609905	0.97104	-0.275772	0.542413
BnaA02G0217500ZS	0.362807	0.410013	-0.486535	0.715379	-1.15957	0.0453218	-0.318863	0.932589	-3.12016	0.0062717	-0.442033	0.0458661	-0.916872	0.0925718
BnaA02G0219800ZS	-0.112034	0.775179	-0.61148	0.000119208	-1.55944	7.91144e-23	-0.420082	0.00874302	-2.76949	1.25504e-29	-0.95527	3.02024e-25	-0.377988	0.370629
BnaA02G0220200ZS	-0.430266	0.810319	0.708793	0.715852	0.516693	0.612363	0.723939	0.719322	1.06231	0.011279	1.08856	0.0397471	-0.129691	0.993974
BnaA02G0221600ZS	-1.22991	0.0955278	0.468898	0.773296	0.666354	0.480416	-0.275145	0.94207	5.0534	0.00149262	-0.958106	0.97104
BnaA02G0221800ZS	-0.380311	0.0156132	0.217262	0.576232	-0.653631	0.000236958	0.0278413	0.989151	1.85627	4.41948e-30	0.00349569	0.999978	-0.0880093	0.993974
BnaA02G0222100ZS	0.795005	4.26431e-08	0.234232	0.0935094	0.407615	0.00178095	-0.150354	0.801098	3.2452	4.14296e-23	0.583131	0.97104	-0.222795	0.993974
BnaA02G0222200ZS	-0.710992	0.0412122	-0.797043	0.0363177	-0.447707	0.291639	-0.678414	0.0629737	-2.22615	0.0412024	-1.07873	0.577699	-0.594119	0.993974
BnaA02G0222400ZS	0.242654	0.954287	1.54915	0.139945	0.00541428	0.997336	0.341254	0.954723	2.83372	1.47302e-22	0.809876	0.847023	-0.397851	0.993974
BnaA02G0222800ZS	-0.350482	0.800013	0.96093	0.10582	0.956327	0.59997	-1.19458	0.19849	2.64028	3.5808e-30	-0.38929	0.120166	0.0906786	0.993974
BnaA02G0222900ZS	1.05174	0.560193	0.659236	0.711561	2.16474	0.0123386	0.131767	0.968309	-0.0252671	0.989053	0.688386	0.97104	-0.487458	0.993974
BnaA02G0223300ZS	-0.139189	0.95589	-0.94217	0.581002	-0.260747	0.881301	-0.411854	0.950335	6.08634	0.000107094	-0.67284	0.97104	-0.920947	0.993974
BnaA02G0223600ZS	-3.60839	0.0504689	-3.55955	0.014197	-0.822456	0.774218	-1.48577	0.568352			-0.000164788	0.999978	-0.443515	0.993974
BnaA02G0223800ZS	-5.41757	0.00372122	-3.55916	0.0649163	-3.5925	0.27429	-2.62712	0.468577	0.884876	0.895056	-0.888264	0.97104	-0.49197	0.993974
BnaA02G0224100ZS	-0.203038	0.881253	-1.00588	0.00593604	-0.240542	0.760401	0.0547366	0.971514	-0.350081	0.369108	-0.159657	0.801214	0.0160831	0.994481
BnaA02G0224300ZS	1.3178	1.899e-09	0.0291133	0.970373	-0.41231	0.246682	0.251038	0.772822	-2.75806	0.123149	-1.99461	0.490582	-0.855377	0.993974
BnaA02G0224500ZS	-0.397732	0.10303	-0.133513	0.881552	0.0472704	0.927306	-0.53049	0.0671758	-1.13923	4.41335e-10	-0.0292821	0.977798	-0.204003	0.993974
BnaA02G0225200ZS	-0.795253	0.954287	0.025419	0.996713	1.41199	0.803508	2.13248	0.655577	1.94078	0.00187984	0.0665141	0.991221	0.945708	0.975841
BnaA02G0225300ZS	-0.496292	0.150806	-0.0799457	0.948707	0.0975244	0.927306	-0.574715	0.474948	-1.09394	0.00012962	-0.368059	0.255083	-0.231511	0.97818
BnaA02G0225700ZS	0.106844	0.954287	0.85988	0.0328872	-1.18078	6.22344e-08	-0.0311255	0.996907	1.11598	0.00168792	-0.997494	0.97104	-0.483428	0.993974
BnaA02G0226100ZS	-0.174592	0.490476	0.332976	0.0387536	0.214078	0.183765	0.491744	0.0537829	-1.27928	3.83084e-14	-0.307996	0.436947	0.186538	0.993974
BnaA02G0226200ZS	-1.28233	0.0014285	-1.09679	0.0116564	-1.82223	1.45474e-06	-1.8917	4.46408e-06	-2.33927	1.55275e-09	-2.20266	6.92446e-13	-1.61203	0.00146472
BnaA02G0226300ZS	0.387843	0.522943	0.674415	0.0130781	0.58102	0.0154543	0.685405	0.503704	3.01335	3.15633e-25	-0.259397	0.97104	0.373335	0.993974
BnaA02G0226600ZS	-0.589052	0.942496	4.34521	0.289556	-0.884847	0.927306	0.912089	0.954723	1.73996	8.62867e-34	-0.516935	0.000262798	-0.618206	0.0681325
BnaA02G0226700ZS	-1.10037	7.90749e-08	-0.568133	0.474137	0.591781	0.246678	-1.49592	0.0998306	0.096637	0.97868	0.742967	0.97104	0.7034	0.993974
BnaA02G0227100ZS	-0.507763	0.88614	1.02582	0.755719	1.63113	0.00730164	2.94358	0.159047	-4.81555	0.0217104	0.00367934	0.999978
BnaA02G0227500ZS	-0.396449	0.321244	-0.192925	0.948707	-0.655254	0.171528	-0.840543	0.326966	-1.64793	3.52283e-08	0.286943	0.417595	-0.174966	0.993974
BnaA02G0227600ZS	-0.0402849	0.963234	0.550803	0.0678838	0.361136	0.233152	-0.143173	0.930706	-1.9597	2.47315e-21	-0.5031	3.39945e-05	-0.285359	0.687666
BnaA02G0227900ZS	-0.437495	0.325493	-0.641647	0.013373	-1.344	3.29347e-12	-1.18837	2.74736e-06	-5.69933	0.000104289	-1.90408	0.524543	-0.632095	0.993974
BnaA02G0228200ZS	-0.0523715	0.954287	-0.212753	0.587957	-0.702538	6.40784e-05	-0.551209	0.0238192	-1.01465	6.75354e-09	-0.0721276	0.97104	-0.377827	0.365448
BnaA02G0229400ZS	-0.432062	0.487079	-0.676866	0.352043	-1.90904	1.93892e-10	-0.789109	0.00122478	0.293073	0.555681	-0.0603366	0.987998	-0.164413	0.993974
BnaA02G0229700ZS	-0.144949	0.833023	0.450042	0.0295064	-0.0192073	0.974104	-0.194515	0.80314	0.469022	0.043325	-1.84937	9.10541e-20	-1.22155	0.000254495
BnaA02G0229800ZS	-1.26713	0.404116	-1.56022	0.593773	0.41092	0.882342	1.43498	0.954723	-1.34189	0.0350181	-1.43211	0.0175313	-1.72592	0.182462
BnaA02G0230000ZS	-0.192075	0.954287	-0.974819	0.15028	-0.756678	0.0419829	-0.463769	0.364558	-1.8746	3.68821e-06	-0.392036	0.859376	-0.528255	0.993974
BnaA02G0230100ZS	0.272486	0.954287	-0.506797	0.948707	-1.16018	0.0523396	-4.53673	0.00467176	-2.49491	0.00493699	-0.580846	0.593949	-0.0984205	0.994481
BnaA02G0230400ZS	-0.296663	0.355296	-0.483295	0.0240428	-0.444875	0.074697	-0.886311	2.59908e-05	-1.15159	0.000140684	-0.207674	0.97104	-0.396313	0.795495
BnaA02G0230500ZS	-1.0336	9.53069e-07	-0.44387	0.122781	-0.545594	0.0529954	-0.494333	0.413532	-0.835991	0.000289962	-0.632691	0.00157874	-0.196675	0.993974
BnaA02G0231300ZS	-0.0884366	0.954287	0.587315	0.230272	0.512318	0.419812	-0.360158	0.914439	1.2641	0.00199508	0.177457	0.97104	-0.809265	0.699212
BnaA02G0231400ZS	1.96406	0.942496	-0.782581	0.948707	-4.95105	0.0126658	-7.48649	3.61484e-07	-4.81302	8.69244e-06	-3.80028	0.150662	-2.79704	0.993974
BnaA02G0232000ZS	-2.59052	0.0629446	-2.29618	0.54309	-4.27839	0.023992	-3.7424	0.0597718					-0.855377	0.993974
BnaA02G0232200ZS	0.420882	0.954287	-2.67789	0.590227	-2.49988	0.169411	-4.94886	0.00908673	-1.69422	0.604448	0.906928	0.97104	-1.01936	0.993974
BnaA02G0233700ZS	0.0540277	0.954287	-0.0109697	0.996713	-0.319059	0.186905	-0.219385	0.715738	-1.04129	2.17667e-05	-0.196381	0.813969	-0.0066851	0.994481
BnaA02G0234500ZS	1.32499	2.47683e-08	0.436624	0.0423198	0.581124	0.0179064	0.203464	0.830342	1.4072	0.0202286	1.3532	0.135505	0.0468366	0.994481
BnaA02G0234600ZS	-0.183893	0.791938	-0.338264	0.372871	-0.253727	0.522887	-0.730013	0.0076548	-1.03127	0.000641014	-0.646863	0.0503158	-0.346465	0.832174
BnaA02G0236700ZS	-0.713955	0.00630003	0.560353	0.0544849	1.0422	0.00154227	0.305273	0.74143	1.53596	2.28158e-07	-1.80018	0.621841	-0.916422	0.993974
BnaA02G0237500ZS	-0.563843	0.0544374	-0.601798	0.0320874	0.19681	0.633181	-0.43013	0.524625	1.84924	0.0329608	1.59139	0.952795	1.13401	0.993974
BnaA02G0237800ZS	-0.176215	0.877524	-0.087216	0.948707	-0.415965	0.313362	0.103993	0.954723	-1.8001	2.44464e-09	0.241923	0.921217	-0.370324	0.993974
BnaA02G0238800ZS	-0.260067	0.106855	0.0201093	0.948707	0.451659	0.0112783	-0.338828	0.126298	1.01377	3.92629e-06	-0.0421449	0.97104	-0.0937496	0.993974
BnaA02G0239500ZS	0.0494552	0.954287	-0.193221	0.613895	-0.154197	0.682718	-0.503059	0.098496	-1.0928	0.00249239	-0.218406	0.902342	-0.0516809	0.993974
BnaA02G0239700ZS	0.0120708	0.992219	2.89671	2.26975e-07	-0.139209	0.982594	2.89712	0.14505	3.38684	0.354912
BnaA02G0239800ZS	-1.41297	4.24964e-10	-1.03066	1.8513e-09	-0.733592	2.90159e-06	-0.620051	0.0363072	-2.13732	4.24483e-33	-0.422074	7.75024e-05	-0.184009	0.846458
BnaA02G0239900ZS	-0.97953	0.0213071	1.95218	0.00291859	2.00585	0.00715012	3.31722	0.0179778	3.70769	9.87901e-05	0.00367934	0.999978	1.06818	0.993974
BnaA02G0241400ZS	-0.203952	0.776603	-0.197928	0.838193	-0.161564	0.812088	-0.266791	0.729878	-1.50358	3.89902e-10	-0.344371	0.288552	-0.222238	0.993974
BnaA02G0242100ZS	0.222509	0.954287	0.409379	0.790463	1.42743	0.0902892	-0.0505814	0.996907	1.13739	0.00493977	-0.720773	0.610213	0.0698662	0.994481
BnaA02G0242400ZS	0.439912	0.637979	-0.540598	0.411223	0.57113	0.0607565	-1.2664	0.0170172	0.768696	0.106437	-0.153681	0.97104	-0.222048	0.993974
BnaA02G0242600ZS	-6.62052	1.77508e-05							-8.07566	2.2027e-76	-2.44625	0.952795
BnaA02G0243500ZS	0.267048	0.735535	0.660239	0.0720544	0.539014	0.106591	0.0256712	0.988642	1.07714	0.000849109	0.374862	0.821033	0.289489	0.993974
BnaA02G0243600ZS	-0.0752829	0.954287	1.21982	0.00908005	1.30151	0.00230659	3.1552	0.0198644	3.13998	1.33905e-18	-1.15698	0.961787	-0.0541972	0.994481
BnaA02G0243900ZS	-0.32927	0.922948	-0.215949	0.948707	1.13565	0.410194	1.09658	0.719225	1.88343	0.0113988	0.700754	0.86529	0.508798	0.993974
BnaA02G0244100ZS	0.453257	0.000230186	-0.116206	0.652269	0.0461574	0.919581	0.0295873	0.96613	-1.13672	0.00386129	-0.128175	0.97104	0.157976	0.993974
BnaA02G0244700ZS					-0.884847	0.927306			2.27184	0.000223644	0.116566	0.994187	0.243493	0.993974
BnaA02G0244800ZS	-0.0214697	0.992219	0.28374	0.609066	-0.221032	0.58145	-0.0374984	0.970238	-1.47531	2.87523e-16	-0.210112	0.652538	-0.182399	0.993974
BnaA02G0245000ZS	0.188565	0.689421	-0.293951	0.42277	-0.340713	0.156777	-0.213045	0.75948	-1.11145	5.94332e-08	-0.204668	0.415378	-0.302792	0.53936
BnaA02G0245500ZS	0.11451	0.954287	0.56664	0.432549	0.81858	0.134273	0.263864	0.915098	3.06569	0.000264252	0.19636	0.971528	-0.144499	0.994481
BnaA02G0245700ZS	-1.85315	0.0729	1.52209	0.0110873	1.14369	0.118493	3.99929	0.140887	2.43393	1.4468e-15	-0.0350713	0.999978	-0.206374	0.993974
BnaA02G0246100ZS	0.233677	0.390166	0.0408288	0.948707	-0.897883	1.9693e-10	0.488537	0.416317	-3.74846	4.40791e-07	-0.658706	0.0306747	-0.716032	0.00691564
BnaA02G0246200ZS	0.346208	0.613783	0.461164	0.511456	-0.134332	0.890698	0.457962	0.598948	2.69462	1.09557e-06	-0.47113	0.97104	-2.39641	0.993974
BnaA02G0246700ZS	-1.51884	0.750294	2.24112	0.784034	-1.25424	0.82919	-2.89984	0.748766	1.46366	9.33475e-05	-1.08926	0.250076	-0.584737	0.993974
BnaA02G0246900ZS	1.96406	0.942496			1.03871	0.927306			4.09796	0.101884	-1.92266	0.00422726	-0.0880163	0.994481
BnaA02G0247600ZS	0.208149	0.372126	0.485079	5.0931e-05	1.13325	6.26822e-20	0.417221	0.0252137	-0.975356	1.47487e-09	0.703039	5.3834e-14	0.227782	0.901921
BnaA02G0248100ZS	1.00035	0.954287	-0.870468	0.948707	-0.822572	0.927306	-0.467288	0.957502	1.53252	0.000610345	0.0556514	0.97104	-0.387157	0.916287
BnaA02G0248200ZS	-0.282077	0.786829	-0.756589	0.0564865	-0.67418	0.0457498	-1.49613	1.58246e-07	-1.71445	2.60096e-07	-1.37112	1.69458e-10	-0.695855	0.0196764
BnaA02G0248400ZS	-0.871158	0.954287	2.46567	0.886093					1.31628	4.09841e-09	0.132413	0.974462	-0.356201	0.993974
BnaA02G0248600ZS	-0.413216	0.954287	-0.154717	0.965235	-1.01842	0.654543	-4.59205	0.106197	2.54408	1.45458e-16	-0.836952	0.796393	0.190816	0.993974
BnaA02G0248800ZS	0.554056	0.954287	-0.331517	0.948707	0.194542	0.932928	-1.21908	0.555709	5.22654	3.06896e-54	0.603053	0.97104	-0.457201	0.993974
BnaA02G0249100ZS	-1.80249	0.85544	0.925246	0.948707	0.6529	0.907967	1.85991	0.90568	1.73774	0.0265083	1.58675	0.952115	-0.413961	0.994481
BnaA02G0249200ZS	0.167944	0.802358	0.181113	0.747814	0.0472131	0.927306	-0.203196	0.804453	-1.42387	3.58094e-11	-0.099045	0.97104	-0.375758	0.636189
BnaA02G0249400ZS	-2.99427	0.467833	-0.733363	0.862183	0.657477	0.927306	0.912089	0.954723	2.21842	2.26657e-08	-0.316033	0.976375	0.149614	0.994481
BnaA02G0250400ZS									2.14211	0.00346464
BnaA02G0250700ZS	-0.252198	0.346045	0.0656727	0.948707	0.0525289	0.877767	-0.234804	0.323426	0.947241	5.31116e-05	-1.44024	2.73534e-10	-0.379149	0.695451
BnaA02G0251700ZS	-0.647424	0.362444	-0.506551	0.581829	-0.247962	0.699516	0.301487	0.681109	-2.0511	1.35605e-08	-0.203182	0.934192	-0.287423	0.993974
BnaA02G0251800ZS	-0.741193	0.931989	0.428958	0.894732	-0.271369	0.931326	1.2832	0.953468	1.09543	1.1015e-13	-0.25144	0.97104	-0.134983	0.994481
BnaA02G0252100ZS	-0.207806	0.841274	-0.438705	0.918867	-1.44529	0.0440966	-0.691865	0.833205	-1.93079	1.20379e-08	-0.288265	0.511263	-0.633898	0.5602
BnaA02G0252300ZS	0.052883	0.954287	-0.315128	0.267942	-0.98375	1.39437e-09	-0.144867	0.791927	-1.82373	3.68471e-15	0.101511	0.97104	-0.136652	0.993974
BnaA02G0253200ZS	-0.485307	0.0342141	-1.67536	1.40048e-11	-2.2235	7.55785e-15	-0.559102	0.492054	-2.12355	1.03619e-08	0.334629	0.426403	-0.37295	0.993974
BnaA02G0253700ZS			0.987189	0.948707	1.95155	0.862183			4.46909	0.0368348
BnaA02G0254000ZS	2.08725	0.00199269	1.31465	0.00798011	1.82928	0.00244085	0.524891	0.623597	1.77778	0.706253	-0.880809	0.97104	0.106408	0.994481
BnaA02G0255000ZS	-0.242716	0.899319	-0.835065	0.0702897	-0.632506	0.273278	-1.49838	0.000311008	-1.03868	0.895056
BnaA02G0255100ZS	0.193457	0.763193	1.94969	3.05705e-25	1.28076	2.11829e-08	1.92948	0.414766	3.4764	9.54214e-81	-0.98805	9.11582e-12	-0.0741117	0.993974
BnaA02G0255700ZS	-1.54266	1.56838e-10	0.354573	0.374238	0.864753	0.356097	0.536745	0.189316	1.13556	1.55627e-10	0.0338882	0.985005	-0.308868	0.993974
BnaA02G0256000ZS	-0.784291	0.775179	-0.82343	0.948707	0.27868	0.927306	-3.54526	0.28196	-2.65063	0.0272339	0.999483	0.97104
BnaA02G0256300ZS	-0.0235875	0.976948	-0.0408838	0.948707	0.477281	0.00822649	-0.156415	0.889976	1.87023	3.00939e-13	0.0781631	0.97104	-0.356236	0.959958
BnaA02G0256900ZS	-0.104559	0.904733	-0.195945	0.410552	0.259909	0.199801	-0.0268246	0.961603	0.792282	6.81981e-06	1.1281	1.35254e-26	0.476716	0.0352082
BnaA02G0257000ZS	-1.36549	8.08421e-05	-0.978927	0.000662701	-1.12939	7.91231e-05	-0.911458	0.00343097	-0.449916	0.149832	-1.33361	0.000375911	-0.899448	0.191712
BnaA02G0257100ZS	-2.29658	0.00478051	1.70287	0.249538	0.298666	0.844187	1.0197	0.106183	0.884876	0.895056
BnaA02G0257300ZS	-3.22911	3.6442e-18	0.762499	0.731609	-0.113665	0.927306	1.14044	0.311596	-4.09327	1.52867e-40	-0.470685	0.0910653	-0.437904	0.993974
BnaA02G0257600ZS	0.956318	0.000413332	1.08137	8.1308e-05	1.2711	8.88995e-05	0.717703	0.541002	0.477552	0.108218	-0.340536	0.298628	-0.0665484	0.993974
BnaA02G0258500ZS	0.37963	0.877856	0.422745	0.948707	-0.436827	0.927306	1.33564	0.881381	3.49389	0.0020835			-1.36083	0.993974
BnaA02G0259100ZS	-0.4332	0.400605	0.0348175	0.968633	0.508295	0.140615	-0.516005	0.355691	1.01801	2.26226e-05	-0.234389	0.78501	-0.655287	0.131829
BnaA02G0259700ZS	-2.12891	2.77865e-05	-1.84442	9.38448e-05	-8.04009	4.63299e-09	-5.50392	0.00675693	0.00801846	0.995253	0.0169562	0.999978
BnaA02G0260000ZS	-2.88207	3.29668e-12	-2.6755	3.85413e-22	-2.2617	4.51296e-17	-2.52711	4.08698e-38	-0.10786	0.988008	0.72751	0.97104	0.469097	0.993974
BnaA02G0260600ZS	0.481141	0.833983	0.987493	0.531708	0.800789	0.535119	1.10629	0.347321	1.05006	0.011891	0.246181	0.97104	0.750847	0.993974
BnaA02G0261500ZS	0.0499008	0.954287	-0.197111	0.401558	-1.25652	1.05632e-12	-0.736915	0.00221231	-2.8819	1.49182e-30	-0.199031	0.294963	-0.0885695	0.993974
BnaA02G0263300ZS	0.139801	0.954287	0.417891	8.06526e-05	1.22683	0.000576508	0.0212785	0.972107	-1.97799	1.65948e-19	0.252064	0.0111806	-0.24747	0.872169
BnaA02G0263900ZS	2.54148	0.394405	0.703045	0.948707	0.568377	0.863887	0.954713	0.839997	3.00742	0.00203208	0.853022	0.857198	2.51833	0.0647326
BnaA02G0265200ZS	-0.286636	0.248343	0.171149	0.695806	0.13853	0.707602	-0.100829	0.954723	1.3196	2.209e-15	-0.235239	0.510574	-0.207217	0.993974
BnaA02G0265400ZS	-0.27807	0.954287	-1.72929	0.304883	-0.77126	0.481871	-1.33929	0.433715	-3.51482	0.0345957	-0.88816	0.826382	-0.426566	0.993974
BnaA02G0266000ZS	1.90307	0.727179	2.76312	0.201347	0.385909	0.927306	-0.0595636	0.996907	6.08946	1.96192e-18
BnaA02G0267300ZS	0.356959	0.954287	-5.87698	0.000939008	-1.38386	0.105982	-1.01146	0.954723			1.32392	0.97104	-0.978042	0.828658
BnaA02G0267400ZS	-0.98199	3.20513e-14	-0.256212	0.948707	0.0264942	0.990759	1.35238	0.0287027	-2.66929	0.000732928	0.231094	0.747713	0.559077	0.302368
BnaA02G0268100ZS	-1.04563	0.0123922	-1.47658	0.300843	-0.819356	0.927306	2.83512	0.562861	0.884876	0.895056	0.354998	0.697975	-0.136235	0.993974
BnaA02G0268700ZS	-1.04725	0.312112	2.18031	0.0282785	0.663337	0.803577	2.15455	0.219159	2.32476	0.706253
BnaA02G0269600ZS	-0.0729311	0.954287	-0.45678	0.365909	-0.239009	0.665611	-0.0361549	0.979323	-1.43651	6.51377e-06	-0.0263439	0.995173	-0.156644	0.993974
BnaA02G0269800ZS	1.6037	0.0896562	1.12651	0.0484334	2.1553	5.13608e-10	0.756315	0.127228	1.10417	0.697795	0.295972	0.97104	-0.480198	0.993974
BnaA02G0270500ZS	-0.780623	0.73586	0.195428	0.948707	-0.598474	0.460417	0.566323	0.705079	-2.32007	0.000274721	-0.139363	0.97104	-0.136037	0.994481
BnaA02G0271000ZS	-0.00585596	0.996564	0.195198	0.948707	0.887257	0.296313	1.0877	0.388829	2.00727	1.92093e-14	0.517388	0.000176983	-0.211629	0.796025
BnaA02G0271300ZS	-0.0227005	0.986098	0.248221	0.493941	0.203729	0.608224	-0.0813924	0.954723	1.54252	2.4809e-14	0.3626	0.70157	-0.175842	0.993974
BnaA02G0271600ZS	-1.4518	0.0140642	0.554962	0.482299	-1.27248	0.00642623	-1.73782	0.0517907	0.224413	0.873781	0.00367938	0.999978	0.106408	0.994481
BnaA02G0272000ZS	0.778453	1.90699e-06	-0.0633247	0.938562	0.39862	0.0156176	-0.690663	0.00138741	-1.48589	5.17104e-10	-0.296	0.114635	0.315951	0.754016
BnaA02G0275300ZS	-0.137119	0.954287	-0.296354	0.89495	-0.826771	0.208004	-0.560383	0.733273	-4.26037	0.000175473	-1.25811	0.172806	-0.608409	0.898211
BnaA02G0276700ZS	-1.29655	0.354818	0.440724	0.948707	-1.65426	0.337116	-1.20983	0.725084	-3.09299	0.0127809	0.000364146	0.999978	0.257481	0.993974
BnaA02G0277900ZS									2.17531	0.0170611	-1.32659	0.97104	0.106408	0.994481
BnaA02G0278200ZS	3.18336	3.18485e-06	1.28843	0.104722	1.13509	0.384227	1.96555	0.129584	1.73897	0.84113	0.965448	0.97104	1.02959	0.993974
BnaA02G0279100ZS	-0.231161	0.532823	1.49055	0.000322603	0.241137	0.258286	1.22254	1.0745e-08	-1.14989	2.77566e-08	-0.188574	0.436236	-0.223952	0.967263
BnaA02G0279700ZS	0.156006	0.817877	0.608467	0.00109616	0.619507	0.00967659	-0.0663853	0.954723	1.45424	0.000908277	-0.19054	0.97104	-0.303127	0.993974
BnaA02G0280100ZS	0.422347	0.561952	0.667066	0.0923639	0.882764	0.0168102	-0.123317	0.954723	-1.77436	0.000858492	-0.386911	0.97104	-0.229505	0.993974
BnaA02G0281200ZS	-0.282965	0.942496	0.160759	0.948707	0.271971	0.839466	0.163261	0.954723	1.87953	0.00286538	0.300861	0.97104	-0.820033	0.967263
BnaA02G0284100ZS	0.0609909	0.95039	-0.29424	0.0454482	0.0648854	0.892457	-0.657494	0.000961514	-1.28142	0.0395234	0.332053	0.97104	-0.649796	0.993974
BnaA02G0284400ZS	0.561892	0.000998919	0.342141	0.219464	-0.123791	0.848799	0.64048	0.276545	3.20055	3.14309e-28	0.127204	0.97104	-0.337581	0.993974
BnaA02G0284600ZS	-0.748744	0.916591	-0.936014	0.572568	-1.49839	0.0293879	-1.39667	0.0523824	1.36648	0.844089	3.86352	0.286473	2.54523	0.993974
BnaA02G0284700ZS	-0.339341	0.0310001	-1.62487	9.88202e-22	-2.00527	6.67554e-34	-0.485442	0.118083	-2.67555	1.06222e-21	-0.253454	0.296907	-0.837632	3.79424e-05
BnaA02G0285600ZS	0.0612693	0.954287	-0.046556	0.959197	0.254603	0.568187	-0.229846	0.77309	-1.18301	2.10607e-10	0.0951798	0.97104	-0.109117	0.993974
BnaA02G0285900ZS	2.60488	0.837113	0.0254816	0.996713	0.961766	0.927306	1.77598	0.664638	-3.80129	0.0102081	0.00367932	0.999978	0.0173453	0.994481
BnaA02G0286500ZS	-0.1029	0.954287	-0.815036	0.00156337	-1.11132	1.42886e-06	-0.643482	0.0406105	2.08379	0.251369	0.00217841	0.999978	0.0831354	0.993974
BnaA02G0287300ZS	-0.412088	0.618628	-0.0649439	0.961584	-0.237819	0.763234	-0.0758864	0.959404	-1.31502	0.000109365	-0.198914	0.97104	-0.275846	0.993974
BnaA02G0287500ZS	2.84417	0.000318141	1.91786	0.334876	0.16093	0.947467	1.98593	0.23946	0.919373	0.824669	0.600982	0.97104	0.106408	0.994481
BnaA02G0287700ZS			0.987189	0.948707	-0.815587	0.927306	-0.298049	0.960694	-2.60677	0.0371183	1.01857	0.97104
BnaA02G0287800ZS	2.77455	0.508871	2.22144	0.0410517	2.32801	0.0317789	1.41981	0.954723	-0.35606	0.326668	-0.0860938	0.97104	0.159241	0.993974
BnaA02G0288300ZS			2.88257	0.702277	5.83933	0.000423345
BnaA02G0288700ZS	-0.160502	0.521457	-0.325298	0.101778	-1.63499	1.34056e-37	-0.322113	0.183079	-0.457851	0.565301	0.349387	0.97104	-0.0954308	0.993974
BnaA02G0288900ZS	-0.795897	0.954287			1.54629	0.86235	-1.01146	0.954723	1.85045	7.03831e-06	-0.958106	0.97104
BnaA02G0289300ZS	-0.871158	0.954287	2.8807	0.787049					2.01805	0.000290826	1.85427	0.97104	2.58849	0.993974
BnaA02G0290500ZS	-1.2908	0.0547949	1.08665	0.0296487	1.13438	0.15833	1.80561	0.118245	4.88886	2.80254e-06
BnaA02G0291000ZS	-0.453658	0.810095	-0.366666	0.944656	-0.00446527	0.995607	-0.40262	0.784257	-1.38858	0.049073	0.28094	0.97104	-0.323828	0.993974
BnaA02G0291900ZS	0.1267	0.685852	-0.268418	0.0883266	-0.0905925	0.846675	-0.604375	0.00207622	1.29239	1.85883e-05	-0.305122	0.97104	-0.775771	0.636287
BnaA02G0294800ZS	-0.871158	0.954287							2.56891	6.474e-09
BnaA02G0294900ZS							0.912089	0.954723	1.8835	0.0264852	-0.0927513	0.97104	-0.936708	6.87399e-06
BnaA02G0295000ZS			-0.936364	0.948707	-2.78457	0.615934	-0.924226	0.954723	2.14015	0.0102789	-0.169842	0.783186	-0.837872	1.08417e-05
BnaA02G0295300ZS	0.0158036	0.993132	0.0256718	0.996713	-1.30774	0.205432	0.310283	0.954723	-1.12171	0.0525537	1.08148	0.00342926	0.722501	0.0328283
BnaA02G0295400ZS	-0.242871	0.736229	-0.611136	0.305716	-1.34941	2.83715e-06	-0.294439	0.647499	-2.08378	0.209238	-1.48202	0.97104	0.657576	0.993974
BnaA02G0295700ZS	-2.3137	1.0616e-07	-0.379455	0.00985584	0.530417	0.786083	-0.157021	0.954723	4.21805	1.81456e-62	5.55348	2.15396e-47	4.97957	0.00110275
BnaA02G0295800ZS	-0.690349	0.00360957	0.272819	0.204738	0.000187175	0.999388	-0.0460818	0.955454	1.2157	1.46107e-11	-0.385202	0.0106436	0.078596	0.993974
BnaA02G0296200ZS	0.612756	0.000133275	0.0834534	0.90955	0.0561035	0.92269	-0.329299	0.466532	-3.4246	5.58956e-14	0.099326	0.97104	-0.851262	0.916542
BnaA02G0297000ZS	0.090627	0.992219	3.69001	0.420419					1.53943	0.000188035	0.965448	0.97104
BnaA02G0297500ZS	-0.493087	0.954287	0.0243666	0.996713					3.14508	0.00369439			1.06818	0.993974
BnaA02G0297800ZS	-1.16976	0.775421	0.193771	0.971153	-2.37084	3.50608e-05	-1.26964	0.802724	0.884876	0.895056			-2.39247	0.98611
BnaA02G0298800ZS	-0.345342	0.245487	-2.02242	2.79235e-05	-2.15888	9.11224e-06	0.31369	0.886813	-0.970186	0.00516798	-0.111586	0.97104	-0.337457	0.627574
BnaA02G0298900ZS	-1.6138	9.64562e-25	-1.25535	1.80455e-18	-1.90086	3.86036e-24	-1.63035	4.96716e-15	-1.97254	3.43593e-38	-0.570187	1.70514e-08	-0.267218	0.357282
BnaA02G0299900ZS	0.536094	0.0754778	0.194134	0.862499	-0.297591	0.560206	-0.264899	0.81004	-2.52225	0.000270368	-1.73655	0.783958	0.956247	0.87423
BnaA02G0301900ZS	-3.77689	0.321515	-2.41702	0.867964	-4.68858	0.0335239	-3.72622	0.276095	-1.24836	0.377596	-0.578599	0.97104	-0.567742	0.993974
BnaA02G0302200ZS	-0.17226	0.853168	-1.1964	0.219955	-2.01525	0.000771923	0.422526	0.758424	-0.954914	0.00226419	-0.0925634	0.97104	-0.496388	0.236782
BnaA02G0302500ZS	0.290287	0.838228	1.12941	0.00670609	0.50271	0.370865	-0.0981074	0.954723	1.44334	0.00961935	0.280218	0.97104	1.31011	0.53756
BnaA02G0302900ZS									1.10478	3.36249e-09	0.00367924	0.999978
BnaA02G0303100ZS	3.89296	0.09778	5.87595	0.000177818	3.88618	0.0737983	2.19471	0.255586			0.965448	0.97104	0.106409	0.994481
BnaA02G0303200ZS	0.657704	0.604723	2.19533	0.00311897	0.600082	0.535549	1.0991	0.287749	-0.225542	0.85711	0.110991	0.975997	1.12198	0.653107
BnaA02G0303300ZS	0.121516	0.942496	0.0520422	0.955683	-0.729322	0.0240415	-0.665917	0.143495	1.01317	1.39782e-11	0.0527187	0.97104	-0.0120428	0.994481
BnaA02G0303500ZS			0.987189	0.948707					4.45956	0.0404903			1.06818	0.993974
BnaA02G0303800ZS					-0.884847	0.927306	1.8167	0.954723	1.90664	0.0182313	0.366486	0.97104
BnaA02G0304100ZS	0.566371	0.502058	-0.070884	0.960243	0.556263	0.482042	0.469823	0.883106	1.38101	0.0121199	-0.043099	0.999978	0.0603259	0.994481
BnaA02G0304200ZS			0.987189	0.948707					1.80984	0.0214786
BnaA02G0304400ZS	-2.35295	0.85783	3.88066	0.421013					1.89864	2.64427e-10			-0.855377	0.993974
BnaA02G0304700ZS	3.06703	6.47311e-06	1.69397	0.0130606	1.11216	0.263035	1.97576	0.0539017	1.39279	0.164165	1.32582	0.567833	1.20134	0.993974
BnaA02G0306000ZS	-0.259585	0.865948	0.273164	0.8964	0.217219	0.790905	0.222571	0.947622	-1.35757	5.97777e-05	-0.319494	0.583927	0.266547	0.993974
BnaA02G0306100ZS	-0.564821	0.635258	0.199166	0.948707	-0.720933	0.351506	0.143526	0.954723	-1.35914	0.00154712	-0.416998	0.685127	-0.105368	0.993974
BnaA02G0306200ZS	-0.871158	0.954287	3.88066	0.421013					1.16485	2.66375e-20	0.446877	0.941744	1.06818	0.993974
BnaA02G0306700ZS	1.05832	1.40852e-05	0.822469	0.0053939	2.20495	4.33602e-24	5.42892	9.42118e-13	2.26931	0.000514231	0.0135574	0.999978	-0.652913	0.993974
BnaA02G0307900ZS	-1.7727	0.177435	0.247176	0.948707	-1.27764	0.12423	-1.36479	0.651778	-3.37794	0.000568427	-2.14814	0.0582712
BnaA02G0308600ZS	-0.318141	0.650492	-1.71168	0.674821	-0.815582	0.927306	-1.01146	0.954723	-1.64432	0.000255887	-0.271377	0.774388	-0.228916	0.966567
BnaA02G0308700ZS	-0.00543722	0.992855	-0.111334	0.948707	0.353786	0.412886	0.360936	0.671634	-1.10737	9.92719e-05	0.171382	0.97104	-0.243845	0.993974
BnaA02G0308800ZS	-1.09162	0.498302	-1.04786	0.498111	-0.505857	0.146829	-0.45879	0.12746	2.4686	7.51368e-28	-0.127422	0.843671	0.0422918	0.993974
BnaA02G0309100ZS	-2.29403	0.295038	1.00858	0.727257	1.76826	0.062427	3.06029	0.00197243	1.52242	4.4355e-17	-3.21619	0.397317	0.281236	0.993974
BnaA02G0309400ZS	0.155994	0.918792	-0.176295	0.810138	-0.36501	0.245262	-0.645877	0.117533	-1.10245	0.00122878	-0.638072	0.186027	-0.873276	0.271791
BnaA02G0309500ZS	-0.306826	0.430555	0.377498	0.119629	0.27718	0.388953	0.0964583	0.954723	1.90957	8.19762e-23	-0.314032	0.866594	-0.279903	0.993974
BnaA02G0309900ZS	-1.77707	0.0010954	-1.12032	0.183586	-0.0629085	0.970334	-1.56548	0.21664	0.383444	0.749151	0.558886	0.639705	1.40331	0.00206479
BnaA02G0310800ZS	0.246083	0.26983	-0.129807	0.758451	-0.124293	0.744974	0.0292382	0.961239	-1.29846	2.52602e-17	0.0844057	0.964868	-0.277393	0.516427
BnaA02G0311100ZS	0.0906269	0.992219	3.20262	0.687725					2.7032	2.26197e-33	0.965448	0.97104
BnaA02G0312200ZS	-1.27845	0.319017	0.681393	0.670762	-0.459081	0.803139	0.856722	0.918382	2.40976	1.17776e-10	-0.193836	0.97104	-0.687018	0.993974
BnaA02G0312300ZS	-0.0780173	0.954287	1.12377	7.77833e-05	0.643444	0.122606	-0.171249	0.954723	2.26072	2.07523e-24	0.0308868	0.976375	0.0544823	0.993974
BnaA02G0312600ZS			0.987189	0.948707	-0.884847	0.927306			3.08557	0.00324286	-2.15919	0.717183	0.167328	0.993974
BnaA02G0313500ZS	-1.53891	0.456411	-0.143721	0.968662	-0.0921179	0.962108	-0.276393	0.963127	4.82532	8.42435e-29	-0.411979	0.97104	0.13433	0.994481
BnaA02G0313600ZS	0.237893	0.556815	0.0284071	0.967836	0.0266431	0.965608	-0.409341	0.390738	1.44627	0.0012577	-0.123544	0.97104	-0.37358	0.993974
BnaA02G0313700ZS	1.84171	0.137632	1.68845	0.155586	0.589912	0.872839	0.0783253	0.994011	4.19141	0.00418286	0.921241	0.97104	-0.855377	0.993974
BnaA02G0313900ZS	0.531343	0.142719	1.47443	1.4513e-11	1.0371	0.00452239	0.184095	0.948086	2.80695	3.22678e-34	-0.581877	0.97104	-0.485359	0.993974
BnaA02G0314300ZS	0.0932471	0.954287	-0.0263557	0.989541	-1.0603	0.000426097	-0.600793	0.416395	0.15796	0.91187	-0.191095	0.97104	-0.550822	0.597271
BnaA02G0314500ZS	-1.78796	0.599268	-0.975885	0.874167	-0.822572	0.927306			1.33339	0.000629758	-1.27554	0.233015	-1.06162	0.418421
BnaA02G0315700ZS	0.304103	0.0389152	0.380597	0.00484655	0.947419	5.23453e-12	0.539327	0.0206032	1.3199	2.72864e-27	-0.113007	0.775843	0.00673626	0.994481
BnaA02G0316600ZS	-1.45123	0.185607	0.539488	0.948707	-5.34318	0.000719261	-0.87634	0.954723	-2.75308	0.340385	-2.21755	0.864938	-1.74259	0.993974
BnaA02G0316800ZS	-0.188361	0.474898	-0.369338	0.0726459	-0.573444	0.00202827	-0.467567	0.091553	-1.59755	2.13942e-14	-0.247172	0.199716	-0.295032	0.382828
BnaA02G0317000ZS	0.362474	0.849966	-0.28402	0.948707	-0.0393762	0.990759	-0.0836011	0.959354	-1.08226	0.474758	-3.3528	0.0070182	0.0963401	0.994481
BnaA02G0317600ZS									2.41948	0.0307684	-0.439131	0.97104	-0.201639	0.993974
BnaA02G0318400ZS	0.888219	0.00422119	1.08035	1.9245e-10	1.97788	0.000158417	1.52036	5.53078e-08	2.58986	3.9047e-10	0.467002	0.898103	-0.407189	0.993974
BnaA02G0319600ZS	-0.125963	0.954287	-0.0861529	0.949239	-1.45051	0.00120459	-0.518203	0.789668	-1.07757	0.824669	-1.32927	0.922826	-0.0501103	0.994481
BnaA02G0320000ZS	1.82113	0.6681	5.97259	0.00145576	0.0969896	0.990759	5.00717	0.00800237	3.65664	5.23394e-08	-0.00164875	0.999978	-0.410215	0.950713
BnaA02G0320500ZS	0.0623075	0.954287	0.0855935	0.948707	0.461386	0.0516779	-0.206464	0.889378	-2.189	5.2067e-08	-0.169229	0.84786	-0.192797	0.888109
BnaA02G0320800ZS	-2.77353	0.735535	0.987189	0.948707	1.03871	0.927306	0.912089	0.954723	-1.93465	4.77519e-18	-0.119688	0.864759	-0.400418	0.352332
BnaA02G0321000ZS			0.987189	0.948707	-0.884847	0.927306			2.15389	2.19068e-07	0.0173832	0.999978	1.06818	0.993974
BnaA02G0322000ZS	-1.14644	0.219442	2.27438	0.295574	3.72932	0.339909	1.77887	0.954723	2.0425	0.00934433			1.06818	0.993974
BnaA02G0323000ZS	-0.511249	0.66449	-1.90108	0.0340359	-1.38028	0.00556417	-0.448891	0.806379	-2.29288	0.485112			-0.855377	0.993974
BnaA02G0324700ZS	-0.061884	0.95039	-0.157713	0.549782	-0.313047	0.0270282	-0.520831	0.00693483	-1.43648	2.16361e-15	-0.200775	0.390226	-0.111544	0.993974
BnaA02G0324800ZS	0.0531896	0.954287	0.0988432	0.928989	0.158716	0.707551	-0.132386	0.954592	1.52181	8.52237e-08	0.133884	0.97104	-0.0609202	0.994481
BnaA02G0325100ZS	0.132902	0.849645	0.0511081	0.955732	-0.773335	0.00346058	1.12509	1.37989e-06	-1.94113	3.16655e-12	0.534844	0.00304001	0.464354	0.550372
BnaA02G0325500ZS	-0.151968	0.797535	-0.37291	0.183457	-0.476187	0.0513726	-0.228738	0.711629	-1.36757	9.82032e-11	-0.454381	0.0328724	-0.260411	0.980702
BnaA02G0325600ZS	-0.560669	0.347585	-1.06607	0.0399164	-1.06314	0.101373	-2.37331	0.0001611	-2.79735	0.311352	-1.86026	0.97104
BnaA02G0325800ZS	-1.73734	0.0106609	0.134585	0.96234	-0.317339	0.824248	3.54614	0.454194	0.487225	0.00341404	-2.60473	7.33985e-19	-0.990639	0.101477
BnaA02G0325900ZS	-0.544051	0.00388128	-1.3928	1.74174e-16	-1.74593	2.77765e-20	-0.155584	0.897376	1.05116	0.0031059	0.0848092	0.97104	-0.24451	0.751649
BnaA02G0326600ZS	0.477559	0.942496	0.24745	0.948707	-1.5502	0.190821	-1.29351	0.640241	-2.2444	0.00373985	-2.80563	0.155344	-1.03074	0.993974
BnaA02G0326800ZS	2.91113	0.703413	1.50632	0.944656	3.51996	0.293532	3.13341	0.657919	2.08292	1.43133e-11	-0.605609	0.97104	1.89939	0.993974
BnaA02G0327100ZS									-1.08416	0.423862	-3.21662	0.0456257	0.106409	0.994481
BnaA02G0327300ZS	-0.615811	0.114265	-0.113579	0.948707	-1.03691	0.0030662	-1.10335	0.0370428	0.765342	0.235382	0.123157	0.982099	0.279308	0.993974
BnaA02G0327400ZS	-1.36349	5.00291e-05	-1.73619	1.39695e-07	-2.27059	9.521e-20	-2.08311	8.33574e-19	-3.79998	6.15573e-27	-1.09078	0.000199809	-0.392035	0.993974
BnaA02G0327500ZS	-2.25259	1.66751e-36	-2.21131	1.42655e-49	-2.22206	1.60294e-29	-3.66573	9.45423e-66	-3.24979	0.00019944	-1.712	0.39864	-0.0463347	0.994481
BnaA02G0327600ZS	-0.760055	0.132254	-0.699578	0.195004	-0.0449739	0.93786	-0.8122	0.00120879	-1.73047	7.83471e-10	-0.251436	0.208307	-0.435473	0.488957
BnaA02G0327800ZS	-0.0111533	0.992219	-0.347197	0.360245	-1.08761	2.25157e-06	-0.788779	0.0403293	-1.1923	0.0311611	0.328949	0.952795	0.0325321	0.994481
BnaA02G0327900ZS	-0.282749	0.887386	-0.95696	0.0461147	-1.29627	0.00169014	-1.04914	0.0662961	0.906566	0.389244	0.115906	0.994194	-0.233487	0.993974
BnaA02G0328200ZS	-0.482655	0.559019	-0.987618	0.0991417	-0.687371	0.253094	0.0514373	0.981834	-1.24911	0.00386486	-0.317033	0.612292	-0.566073	0.35289
BnaA02G0328300ZS	-0.341878	0.557925	-0.828298	0.00986869	-0.294633	0.615623	-0.613522	0.103448	-1.03498	0.000821132	-0.282032	0.913939	0.437568	0.945785
BnaA02G0328600ZS	-1.19362	0.0161114	-2.40093	0.032572	-1.34274	0.511971	-0.0496826	0.996907	4.08571	0.0967229	-0.324385	0.946595	-0.424331	0.993974
BnaA02G0328800ZS	0.127774	0.527017	-0.118722	0.60422	0.255758	0.177089	-0.446808	0.02728	2.45937	2.30897e-26	-0.358358	0.687706	0.628669	0.122281
BnaA02G0329000ZS	0.179204	0.626709	1.05421	1.58709e-08	1.29024	4.4753e-14	1.16079	0.511852	2.72943	3.31139e-23	-0.767913	0.96283	1.91684	0.54086
BnaA02G0329100ZS	0.111573	0.954287	0.708178	0.050849	0.24649	0.673298	0.794252	0.479466	2.49275	0.000104997			-0.206032	0.994481
BnaA02G0330600ZS	-0.871158	0.954287	0.919174	0.948707	1.95155	0.862183	-2.49272	0.86454	1.106	0.0167501	1.41615	0.933633	-1.78113	0.993974
BnaA02G0331200ZS	-2.03596	0.0401827	-2.38967	0.000912105	-1.98106	0.00142945	-2.91973	2.91531e-07	-0.0768955	0.989053	-3.66733	0.453545	-1.65759	0.993974
BnaA02G0331600ZS	-1.16254	0.0618834	-1.35357	0.107563	-1.20322	0.146852	-0.972529	0.589093	-1.21851	0.00950957	-1.05783	0.225749	-0.278535	0.993974
BnaA02G0331700ZS	-0.0746392	0.970433	-0.197206	0.948707	-1.05168	0.105653	-0.247843	0.954723	-2.21759	0.038488	-1.07787	0.861672	0.552414	0.993974
BnaA02G0332000ZS	0.0670145	0.954287	1.00879	4.03269e-12	0.737217	0.00107557	0.396628	0.513433	1.8405	4.9714e-16	0.582369	0.0101045	0.180326	0.993974
BnaA02G0332100ZS	0.157651	0.929114	0.448354	0.100948	-0.463547	0.0779943	-0.0404706	0.981245	1.85823	5.77111e-20	1.20452	0.847496	-0.31524	0.994481
BnaA02G0332300ZS	0.0652879	0.992219	2.50616	0.690039	0.657477	0.927306	-0.0496826	0.996907	5.33476	1.2668e-33	1.00983	0.97104	1.58774	0.993974
BnaA02G0333000ZS	0.525846	0.114133	0.323369	0.478678	1.73916	3.92017e-13	1.33781	9.06082e-07	2.48867	8.20819e-29	1.3546	4.92322e-11	0.768145	0.114039
BnaA02G0333200ZS	0.0938135	0.954287	-0.658198	0.408288	-0.769482	0.300301	-0.434121	0.902715	-3.23078	8.13425e-15	-0.183997	0.97104	0.211729	0.993974
BnaA02G0333400ZS	-0.433017	0.371158	-0.224211	0.884091	-1.22898	5.93867e-05	-0.828661	0.153986	1.06251	0.682145	0.17036	0.975722	0.490055	0.701959
BnaA02G0334200ZS	-2.49275	2.71316e-28	-1.06234	1.82235e-06	-0.0400762	0.943065	-0.520246	0.108059	-0.148088	0.706253	-0.286447	0.760423	-0.60247	0.671364
BnaA02G0334500ZS			-1.8327	0.948707	0.961766	0.927306	1.13929	0.896389	-4.69866	1.06349e-12	-0.526385	0.890908	-0.215787	0.994481
BnaA02G0334800ZS	0.199091	0.857194	0.460256	0.234104	0.414727	0.345665	-0.285195	0.789013	1.67295	2.45408e-05	0.185988	0.97104	-0.0676501	0.994481
BnaA02G0335800ZS	0.882304	0.677264	0.646457	0.896838	0.968412	0.53881	0.830408	0.798229	1.22133	0.639959	4.76974	0.0362686	0.144668	0.994481
BnaA02G0335900ZS	-0.299837	0.374122	0.601738	7.54012e-05	0.598573	0.200779	-0.09804	0.954723	2.12175	1.2471e-19	1.08958	0.050796	2.02056	0.614046
BnaA02G0336000ZS	0.338078	0.0785268	-0.28873	0.0345326	-1.15745	1.55589e-26	-1.70013	7.18674e-24	-0.985059	0.669953	-5.29911	0.726848	-0.855377	0.993974
BnaA02G0336200ZS	0.499691	0.522943	-0.511222	0.671334	-1.34537	4.37392e-05	-0.825286	0.0291626	-3.23233	4.81007e-21	-0.0484875	0.981727	0.276327	0.993974
BnaA02G0336600ZS	-0.69071	0.00541534	0.0128316	0.996713	0.107936	0.866712	3.74008	9.99014e-15	-1.66841	0.356095	3.66221	0.39532	-0.855377	0.993974
BnaA02G0337800ZS	2.04795	0.401405	0.308015	0.948707	1.03473	0.364282	0.527888	0.954723	-1.73363	0.00709938	-0.809933	0.707558	-0.60466	0.993974
BnaA02G0338000ZS	0.0378081	0.954287	0.0410697	0.948707	-0.287057	0.0420847	0.471475	0.038477	-1.69371	0.000994141	0.690868	0.411623	-1.63784	0.47668
BnaA02G0338400ZS	0.0532089	0.968504	-2.06302	0.0467439	-6.71051	5.30254e-06	-4.46878	0.0401385	-2.52204	0.0873093	-2.66276	0.230379	-0.316363	0.993974
BnaA02G0338700ZS	0.729036	9.96416e-08	0.233817	0.00475541	0.835057	1.74772e-08	-0.0439911	0.954723	2.28371	7.08567e-06	0.687787	0.304546	-1.18302	0.442443
BnaA02G0339200ZS	0.0988853	0.876105	0.11492	0.867964	-0.316686	0.113746	-0.169713	0.747398	-1.2205	5.43088e-14	-0.343126	0.0387013	-0.154054	0.993974
BnaA02G0339400ZS	0.2994	0.256957	-0.00241054	0.996713	-0.0729522	0.921442	-0.303097	0.512195	-1.21804	8.37328e-06	-0.0143762	0.999978	-0.279116	0.993974
BnaA02G0339700ZS	-0.180892	0.703324	0.455571	0.0217973	0.163752	0.712417	0.0815919	0.954723	1.03893	4.89279e-07	0.146333	0.943115	-0.225107	0.993974
BnaA02G0339800ZS	0.385391	0.517301	0.187987	0.90218	-0.122625	0.927306	0.0895712	0.961387	-3.24261	1.06271e-08	-0.107832	0.97104	-0.400549	0.993974
BnaA02G0340000ZS			3.20262	0.687725	0.0769373	0.990759	1.41609	0.954723	2.00126	0.0314613
BnaA02G0340500ZS			0.987189	0.948707					1.80968	2.26747e-08	0.00759374	0.999978
BnaA02G0340800ZS	0.413561	0.95039	-0.0619021	0.98671	-1.54849	0.000255828	-0.536442	0.70306	2.92099	0.129605	0.965448	0.97104
BnaA02G0341200ZS	-0.114655	0.862757	-1.05759	0.012606	-1.56188	7.46832e-11	0.60901	0.0659662	-0.091116	0.857675	0.0743147	0.97104	-0.690447	0.00101975
BnaA02G0342500ZS	0.656923	0.00126243	0.913599	5.99004e-07	1.82572	0.000113808	0.729054	0.118508	0.701334	0.000581732	0.369329	0.288493	-0.475344	0.78145
BnaA02G0342800ZS	-0.266153	0.501801	-0.263364	0.872668	-1.19293	5.84256e-05	1.0638	0.526797	-4.48271	5.23158e-19	0.00367938	0.999978	-1.18913	0.993974
BnaA02G0342900ZS	0.803359	0.0116646	0.592295	0.0894717	0.490877	0.0969565	0.00239549	0.997338	1.03807	0.00653072	-0.355226	0.675147	-0.417702	0.684921
BnaA02G0343100ZS	1.31935	0.00243524	1.02155	0.000523033	1.82162	9.70905e-13	0.433496	0.363051	2.76797	1.35358e-30	0.677128	0.30917	0.19512	0.993974
BnaA02G0344400ZS	1.05279	1.2449e-14	0.462513	5.64351e-05	0.812598	2.36698e-12	0.137244	0.792371	1.94239	2.16607e-06	-0.159135	0.97104	-0.193713	0.993974
BnaA02G0344600ZS	-1.73822	0.760296	1.24773	0.730897	-0.0844808	0.976741	2.81651	0.704474	-0.141481	0.892412	2.73587	0.00374352	-0.161551	0.994481
BnaA02G0345400ZS	1.03078	0.00031173	0.551449	0.159181	0.402193	0.328659	0.167916	0.954723	-0.970173	0.00120758	0.0483326	0.97104	-0.366204	0.926404
BnaA02G0345500ZS	-0.449014	0.118018	-0.265694	0.543573	0.049838	0.927306	-0.325381	0.40274	1.12293	0.00315847	-1.28106	3.57001e-12	-0.851212	0.00220256
BnaA02G0345600ZS	0.440385	0.527017	0.522927	0.256132	0.28276	0.489354	0.612641	0.487247	3.06591	0.000621673	1.32869	0.935077	0.540356	0.993974
BnaA02G0345800ZS	-3.12739	0.158558	0.613807	0.948707	-2.49959	0.307982	0.313562	0.954723	2.67786	0.0222008	0.308856	0.789584	0.35685	0.993974
BnaA02G0345900ZS	-0.104404	0.754085	-0.602264	2.91884e-11	-0.413281	0.000869569	-1.63394	9.24545e-46	0.84265	1.22409e-09	-0.607508	4.83294e-06	-0.727143	5.76116e-06
BnaA02G0346100ZS	0.665811	0.954287	-0.5584	0.948707	0.754356	0.862801	-0.38549	0.954723	1.54232	0.000151405	0.81543	0.718204	-1.65416	0.665197
BnaA02G0346700ZS	0.520303	0.820271	1.10292	0.702676	-1.5811	0.126328	-0.801332	0.954723	3.53887	2.88662e-13	-0.0759206	0.999978	1.06279	0.993974
BnaA02G0347200ZS	0.0992686	0.992219	0.025419	0.996713	1.60382	0.0368163	1.01995	0.0220973
BnaA02G0347500ZS	0.832227	0.18115	1.1179	0.00302912	2.25327	7.94745e-12	0.993621	0.617139	4.41971	0.0648287	-0.958106	0.97104
BnaA02G0347800ZS	0.876229	0.016948	0.271484	0.948707	-1.57992	1.20926e-05	0.605082	0.343966	-0.828093	0.0456428	0.11962	0.97104	-0.418709	0.993974
BnaA02G0347900ZS									1.68234	0.00325926	-2.00193	0.807729
BnaA02G0348200ZS	0.47871	0.948668	-1.55916	0.855238	-3.50265	0.0431954	-1.65739	0.873108	0.884876	0.895056	-0.293784	0.97104	-0.938384	0.388851
BnaA02G0348500ZS	0.563612	0.376446	0.788219	0.133	0.582063	0.299979	0.969432	0.554194	1.07721	3.25586e-07	0.283034	0.502869	-0.730389	0.507828
BnaA02G0349200ZS	1.28587	1.13274e-18	0.653565	1.50322e-06	1.40554	9.02572e-13	-0.023701	0.986734	2.05731	2.49935e-18	-0.0342434	0.999978	2.26091	0.305652
BnaA02G0349300ZS	0.862089	3.20563e-09	0.466292	0.000725753	1.00538	3.73548e-12	0.0759497	0.954723	2.46722	5.88854e-43	0.270669	0.935077	-0.208707	0.994481
BnaA02G0349800ZS	-1.15342	0.883044			-5.47978	0.00187564	-0.897515	0.935673	0.884876	0.895056
BnaA02G0350100ZS	0.240181	0.944163	0.10314	0.952321	-0.681741	0.154994	0.265011	0.822378	-2.25508	4.40984e-17	-0.289659	0.0962425	0.27103	0.993974
BnaA02G0350500ZS	0.282351	0.954287	0.0630783	0.984933	-0.118588	0.938898	0.213465	0.978169	3.39222	2.08994e-24	0.904274	0.806171	0.0959344	0.994481
BnaA02G0350600ZS	2.42543	0.455096	2.1139	0.469841	0.0633895	0.990759	0.42873	0.954723	4.73584	0.0489281
BnaA02G0350900ZS	-1.04522	0.621145	0.0253885	0.996713	0.694812	0.711343	2.16314	0.500314	1.76558	0.000267331	-0.591253	0.97104	1.4529	0.993974
BnaA02G0351200ZS	1.49351	5.68622e-10	1.76413	3.7507e-08	-0.385623	0.784637	0.587776	0.822901	2.80651	0.00101246	1.01022	0.96266	1.09227	0.993974
BnaA02G0351400ZS	0.584677	1.1262e-05	-0.587225	0.00887134	-1.82402	5.31382e-22	-0.198932	0.792062	-0.0500544	0.915247	-0.178367	0.97104	1.4825	0.901517
BnaA02G0351500ZS	0.510455	0.954287	2.47027	0.862183	1.95649	0.730263	0.718416	0.954723	2.68624	0.0213565	0.884272	0.97104	-0.855377	0.993974
BnaA02G0351800ZS	0.716729	0.159336	0.779055	0.0620971	0.719871	0.118331	0.22578	0.936198	1.26922	0.00676038	0.0788165	0.983384	-0.757112	0.993974
BnaA02G0351900ZS	0.50254	0.375511	0.25789	0.948707	-2.14813	8.5085e-09	-0.416846	0.804453	0.376075	0.821032	-0.200236	0.971552	0.509478	0.967263
BnaA02G0352000ZS									4.37921	0.0152666			0.104658	0.994481
BnaA02G0352200ZS	-0.515202	0.954287	4.2023	0.738065					2.35839	3.28599e-06	0.965448	0.97104
[truncated: 19,078 more rows]

## Sheet: Supplementary Table S4
Supplementary table S4 The 81 SNPs of BnaC01.CCT8 in rapeseed germplasm resources based on BnVIR
CHROM	POS	ALT	REF	ALT_FRE	REF_FRE	PIC	ALT_NUM	REF_NUM	Function_Type	Variation_Type
C01	57358600	T	C	0.7	0.3	0.33	1378	433	MODIFIER	5_prime_UTR_variant
C01	57358601	A	T	0.7	0.29	0.33	1378	432	MODIFIER	5_prime_UTR_variant
C01	57358641	G	GA	0.7	0.3	0.33	1380	443	MODIFIER	5_prime_UTR_variant
C01	57358657	T	G	0.7	0.29	0.33	1374	427	LOW	synonymous_variant
C01	57358693	A	G	0.73	0.27	0.32	1456	410	LOW	synonymous_variant
C01	57358726	G	A	0.03	0.97	0.05	45	2230	LOW	synonymous_variant
C01	57358738	T	G	0.73	0.27	0.31	1471	390	LOW	synonymous_variant
C01	57358790	T	TA	0.04	0.96	0.07	55	2203	LOW	splice_region_variant&intron_variant
C01	57358792	T	C	0.04	0.96	0.07	55	2203	LOW	splice_region_variant&intron_variant
C01	57358834	A	G	0.67	0.33	0.34	1285	482	MODIFIER	downstream_gene_variant
C01	57358883	T	G	0.71	0.29	0.33	1412	428	LOW	synonymous_variant
C01	57358886	T	A	0.04	0.96	0.07	53	2189	LOW	synonymous_variant
C01	57358922	A	T	0.18	0.82	0.25	292	1785	LOW	synonymous_variant
C01	57358925	T	G	0.52	0.48	0.37	930	859	LOW	synonymous_variant
C01	57358958	C	T	0.17	0.83	0.24	284	1814	LOW	synonymous_variant
C01	57358961	T	C	0.01	0.99	0.02	12	2278	LOW	synonymous_variant
C01	57359033	C	A	0.2	0.8	0.27	318	1724	LOW	synonymous_variant
C01	57359120	G	T	0.23	0.77	0.29	418	1671	LOW	synonymous_variant
C01	57359123	T	C	0.23	0.77	0.29	418	1667	LOW	synonymous_variant
C01	57359156	C	G	0.23	0.77	0.29	428	1686	MODIFIER	5_prime_UTR_variant
C01	57359217	T	G	0.17	0.83	0.24	317	1859	LOW	synonymous_variant
C01	57359280	T	G	0.18	0.82	0.25	334	1809	LOW	synonymous_variant
C01	57359316	T	G	0.21	0.79	0.28	357	1703	LOW	synonymous_variant
C01	57359319	G	A	0.03	0.97	0.05	38	2233	LOW	synonymous_variant
C01	57359337	T	C	0.02	0.98	0.04	34	2238	LOW	synonymous_variant
C01	57359340	A	G	0.03	0.97	0.05	37	2220	LOW	synonymous_variant
C01	57359465	A	T	0.25	0.75	0.3	430	1606	LOW	synonymous_variant
C01	57359495	C	T	0.06	0.94	0.11	102	2124	LOW	synonymous_variant
C01	57359498	C	T	0.06	0.94	0.11	102	2123	LOW	synonymous_variant
C01	57359533	T	A	0	1	0	2	2304	MODERATE	missense_variant
C01	57359537	G	T	0.06	0.94	0.11	91	2120	LOW	synonymous_variant
C01	57359563	A	G	0.1	0.9	0.17	158	1988	MODERATE	missense_variant
C01	57359650	G	GGCTGATTTTA	0.07	0.94	0.11	94	2105	MODIFIER	downstream_gene_variant
C01	57359720	G	T	0.15	0.85	0.23	253	1852	LOW	splice_region_variant&intron_variant
C01	57359735	C	T	0.09	0.91	0.15	137	2018	LOW	synonymous_variant
C01	57359744	A	C	0.09	0.91	0.16	137	2016	LOW	synonymous_variant
C01	57359747	C	T	0.09	0.91	0.16	137	2016	LOW	synonymous_variant
C01	57359777	T	G	0.09	0.91	0.15	137	2030	LOW	synonymous_variant
C01	57359789	T	C	0.09	0.91	0.15	136	2031	LOW	synonymous_variant
C01	57359869	T	TGGGTTGTAA	0.06	0.94	0.11	105	2142	MODIFIER	downstream_gene_variant
C01	57359880	C	CCATG	0.06	0.94	0.1	100	2148	MODIFIER	downstream_gene_variant
C01	57359905	A	G	0	1	0	3	2303	MODIFIER	downstream_gene_variant
C01	57359915	T	C	0.06	0.94	0.11	107	2135	LOW	splice_region_variant&synonymous_variant
C01	57359962	C	T	0.08	0.92	0.14	137	2074	LOW	synonymous_variant
C01	57359974	T	C	0.08	0.92	0.14	137	2063	LOW	synonymous_variant
C01	57359977	C	A	0.08	0.92	0.14	136	2066	MODERATE	missense_variant
C01	57359986	T	C	0.08	0.92	0.14	139	2065	LOW	synonymous_variant
C01	57359992	A	G	0.08	0.92	0.14	137	2060	LOW	synonymous_variant
C01	57360007	A	G	0.08	0.92	0.14	135	2059	LOW	synonymous_variant
C01	57360025	G	A	0.09	0.92	0.14	136	2056	LOW	synonymous_variant
C01	57360058	A	T	0.09	0.91	0.15	132	2045	MODIFIER	downstream_gene_variant
C01	57360068	A	T	0.09	0.91	0.15	132	2045	MODIFIER	downstream_gene_variant
C01	57360082	C	T	0.09	0.92	0.14	132	2049	MODIFIER	downstream_gene_variant
C01	57360118	T	G	0.08	0.92	0.14	128	2060	MODIFIER	downstream_gene_variant
C01	57360139	G	C	0.08	0.92	0.13	126	2079	MODIFIER	downstream_gene_variant
C01	57360140	C	T	0.07	0.93	0.13	122	2091	MODIFIER	downstream_gene_variant
C01	57360176	T	C	0.07	0.93	0.12	122	2116	MODIFIER	downstream_gene_variant
C01	57360195	C	A	0.07	0.93	0.12	122	2113	MODIFIER	downstream_gene_variant
C01	57360222	A	G	0.07	0.93	0.12	126	2107	LOW	synonymous_variant
C01	57360243	G	C	0.07	0.93	0.12	122	2109	LOW	synonymous_variant
C01	57360246	A	G	0.04	0.96	0.07	54	2192	LOW	synonymous_variant
C01	57360259	A	G	0.08	0.92	0.13	128	2088	MODERATE	missense_variant
C01	57360322	A	G	0.09	0.91	0.14	139	2053	MODIFIER	downstream_gene_variant
C01	57360336	T	C	0.09	0.92	0.14	136	2054	MODIFIER	downstream_gene_variant
C01	57360410	A	T	0.08	0.92	0.13	134	2095	LOW	synonymous_variant
C01	57360447	T	TTCTCCTA	0.05	0.95	0.09	85	2179	MODIFIER	downstream_gene_variant
C01	57360463	G	A	0.04	0.96	0.07	66	2209	MODIFIER	downstream_gene_variant
C01	57360618	T	C	0.1	0.91	0.16	136	2007	LOW	synonymous_variant
C01	57360714	T	C	0.1	0.9	0.16	143	2009	MODIFIER	downstream_gene_variant
C01	57360738	G	A	0	1	0.01	5	2304	MODIFIER	downstream_gene_variant
C01	57360885	C	T	0.1	0.9	0.16	149	2004	MODIFIER	downstream_gene_variant
C01	57360943	C	T	0.16	0.84	0.23	257	1844	MODIFIER	downstream_gene_variant
C01	57361011	T	C	0.05	0.95	0.09	69	2151	LOW	synonymous_variant
C01	57361176	C	T	0.02	0.98	0.04	32	2237	LOW	splice_region_variant&intron_variant
C01	57361256	G	T	0.02	0.98	0.04	25	2246	MODIFIER	downstream_gene_variant
C01	57361263	G	C	0	1	0	4	2304	MODIFIER	downstream_gene_variant
C01	57361273	T	A	0.03	0.97	0.05	41	2219	MODIFIER	downstream_gene_variant
C01	57361583	AT	A	0.03	0.97	0.05	39	2234	MODIFIER	3_prime_UTR_variant
C01	57361612	T	A	0.01	0.99	0.03	19	2269	MODIFIER	3_prime_UTR_variant
C01	57361657	G	A	0.01	0.98	0.03	23	2264	MODIFIER	3_prime_UTR_variant
C01	57361717	C	T	0.01	0.99	0.02	18	2276	MODIFIER	3_prime_UTR_variant
